# Supplementary material for: M-AAA-nsplaining: Gender bias in questions asked at the American Anthropological Association’s Annual Meetings
Source: PLoS One. 2019 Jan 18;14(1):e0207691. doi: 10.1371/journal.pone.0207691 (PMC6338375; doi:10.1371/journal.pone.0207691)
Supplement: S1 Data — (XLSX) [file pone.0207691.s006.xlsx]

## Sheet: Data
SectionSponsor	RoundID	AudID	Coder	MenPres	WomPres	TotPres	MenSpkrs	WomSpkrs	NumSpkrsInRnd	NumMSpkrsRnd	NumFSpkrsRnd	Sp1Gen	Sp2Gen	Sp3Gen	Sp4Gen	Sp5Gen	Sp6Gen	Discnt1Gen	DurDiscuss1	Gender1	Question1	NotCalled1	DirTo1_1	DirTo2_1	NumQuests1	Round1	Crit1	Alt1	Ref1	Comp1	Exp1	Clar1	Oth1	DurDiscuss2	Gender2	Question2	NotCalled2	DirTo1_2	DirTo2_2	NumQuests2	Round2	Crit2	Alt2	Ref2	Comp2	Exp2	Clar2	Oth2	DurDiscuss3
6	1	1	1	8	9	17	2	3	5	2	3	0	0	0	1	1	.	.	1	1	1	.	1	.	1	2	.	1	.	.	1	.	.	.	.	.	.	.	.	.	.	.	.	.	.	.	.	.	.
6	1	2	1	8	9	17	2	3	5	2	3	0	0	0	1	1	.	.	1	1	0	.	.	.	.	.	.	.	.	.	.	.	.	.	.	.	.	.	.	.	.	.	.	.	.	.	.	.	.
6	1	3	1	8	9	17	2	3	5	2	3	0	0	0	1	1	.	.	1	1	0	.	.	.	.	.	.	.	.	.	.	.	.	.	.	.	.	.	.	.	.	.	.	.	.	.	.	.	.
6	1	4	1	8	9	17	2	3	5	2	3	0	0	0	1	1	.	.	1	1	0	.	.	.	.	.	.	.	.	.	.	.	.	.	.	.	.	.	.	.	.	.	.	.	.	.	.	.	.
6	1	5	1	8	9	17	2	3	5	2	3	0	0	0	1	1	.	.	1	1	0	.	.	.	.	.	.	.	.	.	.	.	.	.	.	.	.	.	.	.	.	.	.	.	.	.	.	.	.
6	1	6	1	8	9	17	2	3	5	2	3	0	0	0	1	1	.	.	1	1	0	.	.	.	.	.	.	.	.	.	.	.	.	.	.	.	.	.	.	.	.	.	.	.	.	.	.	.	.
6	1	7	1	8	9	17	2	3	5	2	3	0	0	0	1	1	.	.	1	1	0	.	.	.	.	.	.	.	.	.	.	.	.	.	.	.	.	.	.	.	.	.	.	.	.	.	.	.	.
6	1	8	1	8	9	17	2	3	5	2	3	0	0	0	1	1	.	.	1	1	0	.	.	.	.	.	.	.	.	.	.	.	.	.	.	.	.	.	.	.	.	.	.	.	.	.	.	.	.
6	1	9	1	8	9	17	2	3	5	2	3	0	0	0	1	1	.	.	1	0	1	.	3	.	1	1	.	.	1	.	.	.	.	.	.	.	.	.	.	.	.	.	.	.	.	.	.	.	.
6	1	10	1	8	9	17	2	3	5	2	3	0	0	0	1	1	.	.	1	0	0	.	.	.	.	.	.	.	.	.	.	.	.	.	.	.	.	.	.	.	.	.	.	.	.	.	.	.	.
6	1	11	1	8	9	17	2	3	5	2	3	0	0	0	1	1	.	.	1	0	0	.	.	.	.	.	.	.	.	.	.	.	.	.	.	.	.	.	.	.	.	.	.	.	.	.	.	.	.
6	1	12	1	8	9	17	2	3	5	2	3	0	0	0	1	1	.	.	1	0	0	.	.	.	.	.	.	.	.	.	.	.	.	.	.	.	.	.	.	.	.	.	.	.	.	.	.	.	.
6	1	13	1	8	9	17	2	3	5	2	3	0	0	0	1	1	.	.	1	0	0	.	.	.	.	.	.	.	.	.	.	.	.	.	.	.	.	.	.	.	.	.	.	.	.	.	.	.	.
6	1	14	1	8	9	17	2	3	5	2	3	0	0	0	1	1	.	.	1	0	0	.	.	.	.	.	.	.	.	.	.	.	.	.	.	.	.	.	.	.	.	.	.	.	.	.	.	.	.
6	1	15	1	8	9	17	2	3	5	2	3	0	0	0	1	1	.	.	1	0	0	.	.	.	.	.	.	.	.	.	.	.	.	.	.	.	.	.	.	.	.	.	.	.	.	.	.	.	.
6	1	16	1	8	9	17	2	3	5	2	3	0	0	0	1	1	.	.	1	0	0	.	.	.	.	.	.	.	.	.	.	.	.	.	.	.	.	.	.	.	.	.	.	.	.	.	.	.	.
6	1	17	1	8	9	17	2	3	5	2	3	0	0	0	1	1	.	.	1	0	0	.	.	.	.	.	.	.	.	.	.	.	.	.	.	.	.	.	.	.	.	.	.	.	.	.	.	.	.
11	2	18	1	4	6	10	3	2	5	3	2	1	1	0	0	1	.	1	1	1	0	.	.	.	.	.	.	.	.	.	.	.	.	.	.	.	.	.	.	.	.	.	.	.	.	.	.	.	.
11	2	19	1	4	6	10	3	2	5	3	2	1	1	0	0	1	.	1	1	1	0	.	.	.	.	.	.	.	.	.	.	.	.	.	.	.	.	.	.	.	.	.	.	.	.	.	.	.	.
11	2	20	1	4	6	10	3	2	5	3	2	1	1	0	0	1	.	1	1	1	0	.	.	.	.	.	.	.	.	.	.	.	.	.	.	.	.	.	.	.	.	.	.	.	.	.	.	.	.
11	2	21	1	4	6	10	3	2	5	3	2	1	1	0	0	1	.	1	1	1	0	.	.	.	.	.	.	.	.	.	.	.	.	.	.	.	.	.	.	.	.	.	.	.	.	.	.	.	.
11	2	22	1	4	6	10	3	2	5	3	2	1	1	0	0	1	.	1	1	0	1	.	2	.	1	1	.	.	.	.	1	.	.	.	.	.	.	.	.	.	.	.	.	.	.	.	.	.	.
11	2	23	1	4	6	10	3	2	5	3	2	1	1	0	0	1	.	1	1	0	0	.	.	.	.	.	.	.	.	.	.	.	.	.	.	.	.	.	.	.	.	.	.	.	.	.	.	.	.
11	2	24	1	4	6	10	3	2	5	3	2	1	1	0	0	1	.	1	1	0	0	.	.	.	.	.	.	.	.	.	.	.	.	.	.	.	.	.	.	.	.	.	.	.	.	.	.	.	.
11	2	25	1	4	6	10	3	2	5	3	2	1	1	0	0	1	.	1	1	0	0	.	.	.	.	.	.	.	.	.	.	.	.	.	.	.	.	.	.	.	.	.	.	.	.	.	.	.	.
11	2	26	1	4	6	10	3	2	5	3	2	1	1	0	0	1	.	1	1	0	0	.	.	.	.	.	.	.	.	.	.	.	.	.	.	.	.	.	.	.	.	.	.	.	.	.	.	.	.
11	2	27	1	4	6	10	3	2	5	3	2	1	1	0	0	1	.	1	1	0	0	.	.	.	.	.	.	.	.	.	.	.	.	.	.	.	.	.	.	.	.	.	.	.	.	.	.	.	.
5	3	28	1	5	13	18	1	4	5	1	4	0	1	0	0	0	.	.	1	1	1	.	4	.	1	1	.	.	.	1	1	.	.	.	.	.	.	.	.	.	.	.	.	.	.	.	.	.	.
5	3	29	1	5	13	18	1	4	5	1	4	0	1	0	0	0	.	.	1	1	1	.	3	.	2	2	.	.	.	.	1	.	.	1	1	1	.	2	.	.	5	.	.	.	.	.	1	.	.
5	3	30	1	5	13	18	1	4	5	1	4	0	1	0	0	0	.	.	1	1	1	.	3	.	1	3	.	.	.	.	1	.	.	.	.	.	.	.	.	.	.	.	.	.	.	.	.	.	.
5	3	31	1	5	13	18	1	4	5	1	4	0	1	0	0	0	.	.	1	1	1	.	3	.	2	4	.	.	.	.	.	1	.	1	1	1	.	2	.	.	4	.	.	.	.	1	.	.	.
5	3	32	1	5	13	18	1	4	5	1	4	0	1	0	0	0	.	.	1	1	0	.	.	.	.	.	.	.	.	.	.	.	.	.	.	.	.	.	.	.	.	.	.	.	.	.	.	.	.
5	3	33	1	5	13	18	1	4	5	1	4	0	1	0	0	0	.	.	1	0	1	.	2	.	1	6	.	.	.	.	1	.	.	1	0	1	.	1	.	.	7	.	.	.	.	1	.	.	.
5	3	34	1	5	13	18	1	4	5	1	4	0	1	0	0	0	.	.	1	0	0	.	.	.	.	.	.	.	.	.	.	.	.	.	.	.	.	.	.	.	.	.	.	.	.	.	.	.	.
5	3	35	1	5	13	18	1	4	5	1	4	0	1	0	0	0	.	.	1	0	0	.	.	.	.	.	.	.	.	.	.	.	.	.	.	.	.	.	.	.	.	.	.	.	.	.	.	.	.
5	3	36	1	5	13	18	1	4	5	1	4	0	1	0	0	0	.	.	1	0	0	.	.	.	.	.	.	.	.	.	.	.	.	.	.	.	.	.	.	.	.	.	.	.	.	.	.	.	.
5	3	37	1	5	13	18	1	4	5	1	4	0	1	0	0	0	.	.	1	0	0	.	.	.	.	.	.	.	.	.	.	.	.	.	.	.	.	.	.	.	.	.	.	.	.	.	.	.	.
5	3	38	1	5	13	18	1	4	5	1	4	0	1	0	0	0	.	.	1	0	0	.	.	.	.	.	.	.	.	.	.	.	.	.	.	.	.	.	.	.	.	.	.	.	.	.	.	.	.
5	3	39	1	5	13	18	1	4	5	1	4	0	1	0	0	0	.	.	1	0	0	.	.	.	.	.	.	.	.	.	.	.	.	.	.	.	.	.	.	.	.	.	.	.	.	.	.	.	.
5	3	40	1	5	13	18	1	4	5	1	4	0	1	0	0	0	.	.	1	0	0	.	.	.	.	.	.	.	.	.	.	.	.	.	.	.	.	.	.	.	.	.	.	.	.	.	.	.	.
5	3	41	1	5	13	18	1	4	5	1	4	0	1	0	0	0	.	.	1	0	0	.	.	.	.	.	.	.	.	.	.	.	.	.	.	.	.	.	.	.	.	.	.	.	.	.	.	.	.
5	3	42	1	5	13	18	1	4	5	1	4	0	1	0	0	0	.	.	1	0	0	.	.	.	.	.	.	.	.	.	.	.	.	.	.	.	.	.	.	.	.	.	.	.	.	.	.	.	.
5	3	43	1	5	13	18	1	4	5	1	4	0	1	0	0	0	.	.	1	0	0	.	.	.	.	.	.	.	.	.	.	.	.	.	.	.	.	.	.	.	.	.	.	.	.	.	.	.	.
5	3	44	1	5	13	18	1	4	5	1	4	0	1	0	0	0	.	.	1	0	0	.	.	.	.	.	.	.	.	.	.	.	.	.	.	.	.	.	.	.	.	.	.	.	.	.	.	.	.
5	3	45	1	5	13	18	1	4	5	1	4	0	1	0	0	0	.	.	1	0	0	.	.	.	.	.	.	.	.	.	.	.	.	.	.	.	.	.	.	.	.	.	.	.	.	.	.	.	.
2	4	46	1	8	12	20	3	3	6	3	3	0	1	1	0	1	0	0	1	1	1	.	0	.	1	1	.	.	.	.	1	.	.	.	.	.	.	.	.	.	.	.	.	.	.	.	.	.	.
2	4	47	1	8	12	20	3	3	6	3	3	0	1	1	0	1	0	0	1	1	1	.	6	.	1	2	1	.	.	.	1	.	.	.	.	.	.	.	.	.	.	.	.	.	.	.	.	.	.
2	4	48	1	8	12	20	3	3	6	3	3	0	1	1	0	1	0	0	1	1	1	.	6	.	1	3	.	.	.	.	1	.	.	.	.	.	.	.	.	.	.	.	.	.	.	.	.	.	.
2	4	49	1	8	12	20	3	3	6	3	3	0	1	1	0	1	0	0	1	1	0	.	.	.	.	.	.	.	.	.	.	.	.	.	.	.	.	.	.	.	.	.	.	.	.	.	.	.	.
2	4	50	1	8	12	20	3	3	6	3	3	0	1	1	0	1	0	0	1	1	0	.	.	.	.	.	.	.	.	.	.	.	.	.	.	.	.	.	.	.	.	.	.	.	.	.	.	.	.
2	4	51	1	8	12	20	3	3	6	3	3	0	1	1	0	1	0	0	1	1	0	.	.	.	.	.	.	.	.	.	.	.	.	.	.	.	.	.	.	.	.	.	.	.	.	.	.	.	.
2	4	52	1	8	12	20	3	3	6	3	3	0	1	1	0	1	0	0	1	1	0	.	.	.	.	.	.	.	.	.	.	.	.	.	.	.	.	.	.	.	.	.	.	.	.	.	.	.	.
2	4	53	1	8	12	20	3	3	6	3	3	0	1	1	0	1	0	0	1	1	0	.	.	.	.	.	.	.	.	.	.	.	.	.	.	.	.	.	.	.	.	.	.	.	.	.	.	.	.
2	4	54	1	8	12	20	3	3	6	3	3	0	1	1	0	1	0	0	1	0	0	.	.	.	.	.	.	.	.	.	.	.	.	.	.	.	.	.	.	.	.	.	.	.	.	.	.	.	.
2	4	55	1	8	12	20	3	3	6	3	3	0	1	1	0	1	0	0	1	0	0	.	.	.	.	.	.	.	.	.	.	.	.	.	.	.	.	.	.	.	.	.	.	.	.	.	.	.	.
2	4	56	1	8	12	20	3	3	6	3	3	0	1	1	0	1	0	0	1	0	0	.	.	.	.	.	.	.	.	.	.	.	.	.	.	.	.	.	.	.	.	.	.	.	.	.	.	.	.
2	4	57	1	8	12	20	3	3	6	3	3	0	1	1	0	1	0	0	1	0	0	.	.	.	.	.	.	.	.	.	.	.	.	.	.	.	.	.	.	.	.	.	.	.	.	.	.	.	.
2	4	58	1	8	12	20	3	3	6	3	3	0	1	1	0	1	0	0	1	0	0	.	.	.	.	.	.	.	.	.	.	.	.	.	.	.	.	.	.	.	.	.	.	.	.	.	.	.	.
2	4	59	1	8	12	20	3	3	6	3	3	0	1	1	0	1	0	0	1	0	0	.	.	.	.	.	.	.	.	.	.	.	.	.	.	.	.	.	.	.	.	.	.	.	.	.	.	.	.
2	4	60	1	8	12	20	3	3	6	3	3	0	1	1	0	1	0	0	1	0	0	.	.	.	.	.	.	.	.	.	.	.	.	.	.	.	.	.	.	.	.	.	.	.	.	.	.	.	.
2	4	61	1	8	12	20	3	3	6	3	3	0	1	1	0	1	0	0	1	0	0	.	.	.	.	.	.	.	.	.	.	.	.	.	.	.	.	.	.	.	.	.	.	.	.	.	.	.	.
2	4	62	1	8	12	20	3	3	6	3	3	0	1	1	0	1	0	0	1	0	0	.	.	.	.	.	.	.	.	.	.	.	.	.	.	.	.	.	.	.	.	.	.	.	.	.	.	.	.
2	4	63	1	8	12	20	3	3	6	3	3	0	1	1	0	1	0	0	1	0	0	.	.	.	.	.	.	.	.	.	.	.	.	.	.	.	.	.	.	.	.	.	.	.	.	.	.	.	.
2	4	64	1	8	12	20	3	3	6	3	3	0	1	1	0	1	0	0	1	0	0	.	.	.	.	.	.	.	.	.	.	.	.	.	.	.	.	.	.	.	.	.	.	.	.	.	.	.	.
2	4	65	1	8	12	20	3	3	6	3	3	0	1	1	0	1	0	0	1	0	0	.	.	.	.	.	.	.	.	.	.	.	.	.	.	.	.	.	.	.	.	.	.	.	.	.	.	.	.
2	5	66	1	7	13	20	2	2	4	2	2	1	0	1	0	.	.	.	1	1	1	.	1	.	1	1	.	.	.	.	1	.	.	.	.	.	.	.	.	.	.	.	.	.	.	.	.	.	.
2	5	67	1	7	13	20	2	2	4	2	2	1	0	1	0	.	.	.	1	1	1	.	0	.	1	4	.	.	.	.	1	.	.	.	.	.	.	.	.	.	.	.	.	.	.	.	.	.	.
2	5	68	1	7	13	20	2	2	4	2	2	1	0	1	0	.	.	.	1	1	1	.	1	.	1	6	.	.	.	.	1	.	.	.	.	.	.	.	.	.	.	.	.	.	.	.	.	.	.
2	5	69	1	7	13	20	2	2	4	2	2	1	0	1	0	.	.	.	1	1	1	.	0	.	1	8	.	.	.	.	1	.	.	.	.	.	.	.	.	.	.	.	.	.	.	.	.	.	.
2	5	70	1	7	13	20	2	2	4	2	2	1	0	1	0	.	.	.	1	1	0	.	.	.	.	.	.	.	.	.	.	.	.	.	.	.	.	.	.	.	.	.	.	.	.	.	.	.	.
2	5	71	1	7	13	20	2	2	4	2	2	1	0	1	0	.	.	.	1	1	0	.	.	.	.	.	.	.	.	.	.	.	.	.	.	.	.	.	.	.	.	.	.	.	.	.	.	.	.
2	5	72	1	7	13	20	2	2	4	2	2	1	0	1	0	.	.	.	1	1	0	.	.	.	.	.	.	.	.	.	.	.	.	.	.	.	.	.	.	.	.	.	.	.	.	.	.	.	.
2	5	73	1	7	13	20	2	2	4	2	2	1	0	1	0	.	.	.	1	0	1	.	2	.	1	2	.	1	.	.	.	.	.	.	.	.	.	.	.	.	.	.	.	.	.	.	.	.	.
2	5	74	1	7	13	20	2	2	4	2	2	1	0	1	0	.	.	.	1	0	1	.	3	.	1	3	.	1	.	.	.	.	.	.	.	.	.	.	.	.	.	.	.	.	.	.	.	.	.
2	5	75	1	7	13	20	2	2	4	2	2	1	0	1	0	.	.	.	1	0	1	.	0	.	1	5,8	.	.	.	.	1	.	1	.	.	.	.	.	.	.	.	.	.	.	.	.	.	.	.
2	5	76	1	7	13	20	2	2	4	2	2	1	0	1	0	.	.	.	1	0	1	.	0	.	1	7	.	.	.	.	1	.	.	.	.	.	.	.	.	.	.	.	.	.	.	.	.	.	.
2	5	77	1	7	13	20	2	2	4	2	2	1	0	1	0	.	.	.	1	0	0	.	.	.	.	.	.	.	.	.	.	.	.	.	.	.	.	.	.	.	.	.	.	.	.	.	.	.	.
2	5	78	1	7	13	20	2	2	4	2	2	1	0	1	0	.	.	.	1	0	0	.	.	.	.	.	.	.	.	.	.	.	.	.	.	.	.	.	.	.	.	.	.	.	.	.	.	.	.
2	5	79	1	7	13	20	2	2	4	2	2	1	0	1	0	.	.	.	1	0	0	.	.	.	.	.	.	.	.	.	.	.	.	.	.	.	.	.	.	.	.	.	.	.	.	.	.	.	.
2	5	80	1	7	13	20	2	2	4	2	2	1	0	1	0	.	.	.	1	0	0	.	.	.	.	.	.	.	.	.	.	.	.	.	.	.	.	.	.	.	.	.	.	.	.	.	.	.	.
2	5	81	1	7	13	20	2	2	4	2	2	1	0	1	0	.	.	.	1	0	0	.	.	.	.	.	.	.	.	.	.	.	.	.	.	.	.	.	.	.	.	.	.	.	.	.	.	.	.
2	5	82	1	7	13	20	2	2	4	2	2	1	0	1	0	.	.	.	1	0	0	.	.	.	.	.	.	.	.	.	.	.	.	.	.	.	.	.	.	.	.	.	.	.	.	.	.	.	.
2	5	83	1	7	13	20	2	2	4	2	2	1	0	1	0	.	.	.	1	0	0	.	.	.	.	.	.	.	.	.	.	.	.	.	.	.	.	.	.	.	.	.	.	.	.	.	.	.	.
2	5	84	1	7	13	20	2	2	4	2	2	1	0	1	0	.	.	.	1	0	0	.	.	.	.	.	.	.	.	.	.	.	.	.	.	.	.	.	.	.	.	.	.	.	.	.	.	.	.
2	5	85	1	7	13	20	2	2	4	2	2	1	0	1	0	.	.	.	1	0	0	.	.	.	.	.	.	.	.	.	.	.	.	.	.	.	.	.	.	.	.	.	.	.	.	.	.	.	.
16	6	86	1	2	17	19	0	6	6	0	6	0	0	0	0	0	0	0	1	1	0	.	.	.	.	.	.	.	.	.	.	.	.	.	.	.	.	.	.	.	.	.	.	.	.	.	.	.	.
16	6	87	1	2	17	19	0	6	6	0	6	0	0	0	0	0	0	0	1	1	0	.	.	.	.	.	.	.	.	.	.	.	.	.	.	.	.	.	.	.	.	.	.	.	.	.	.	.	.
16	6	88	1	2	17	19	0	6	6	0	6	0	0	0	0	0	0	0	1	0	1	.	0	.	1	1	.	.	.	.	1	.	.	.	.	.	.	.	.	.	.	.	.	.	.	.	.	.	.
16	6	89	1	2	17	19	0	6	6	0	6	0	0	0	0	0	0	0	1	0	0	.	.	.	.	.	.	.	.	.	.	.	.	.	.	.	.	.	.	.	.	.	.	.	.	.	.	.	.
16	6	90	1	2	17	19	0	6	6	0	6	0	0	0	0	0	0	0	1	0	0	.	.	.	.	.	.	.	.	.	.	.	.	.	.	.	.	.	.	.	.	.	.	.	.	.	.	.	.
16	6	91	1	2	17	19	0	6	6	0	6	0	0	0	0	0	0	0	1	0	0	.	.	.	.	.	.	.	.	.	.	.	.	.	.	.	.	.	.	.	.	.	.	.	.	.	.	.	.
16	6	92	1	2	17	19	0	6	6	0	6	0	0	0	0	0	0	0	1	0	0	.	.	.	.	.	.	.	.	.	.	.	.	.	.	.	.	.	.	.	.	.	.	.	.	.	.	.	.
16	6	93	1	2	17	19	0	6	6	0	6	0	0	0	0	0	0	0	1	0	0	.	.	.	.	.	.	.	.	.	.	.	.	.	.	.	.	.	.	.	.	.	.	.	.	.	.	.	.
16	6	94	1	2	17	19	0	6	6	0	6	0	0	0	0	0	0	0	1	0	0	.	.	.	.	.	.	.	.	.	.	.	.	.	.	.	.	.	.	.	.	.	.	.	.	.	.	.	.
16	6	95	1	2	17	19	0	6	6	0	6	0	0	0	0	0	0	0	1	0	0	.	.	.	.	.	.	.	.	.	.	.	.	.	.	.	.	.	.	.	.	.	.	.	.	.	.	.	.
16	6	96	1	2	17	19	0	6	6	0	6	0	0	0	0	0	0	0	1	0	0	.	.	.	.	.	.	.	.	.	.	.	.	.	.	.	.	.	.	.	.	.	.	.	.	.	.	.	.
16	6	97	1	2	17	19	0	6	6	0	6	0	0	0	0	0	0	0	1	0	0	.	.	.	.	.	.	.	.	.	.	.	.	.	.	.	.	.	.	.	.	.	.	.	.	.	.	.	.
16	6	98	1	2	17	19	0	6	6	0	6	0	0	0	0	0	0	0	1	0	0	.	.	.	.	.	.	.	.	.	.	.	.	.	.	.	.	.	.	.	.	.	.	.	.	.	.	.	.
16	6	99	1	2	17	19	0	6	6	0	6	0	0	0	0	0	0	0	1	0	0	.	.	.	.	.	.	.	.	.	.	.	.	.	.	.	.	.	.	.	.	.	.	.	.	.	.	.	.
16	6	100	1	2	17	19	0	6	6	0	6	0	0	0	0	0	0	0	1	0	0	.	.	.	.	.	.	.	.	.	.	.	.	.	.	.	.	.	.	.	.	.	.	.	.	.	.	.	.
16	6	101	1	2	17	19	0	6	6	0	6	0	0	0	0	0	0	0	1	0	0	.	.	.	.	.	.	.	.	.	.	.	.	.	.	.	.	.	.	.	.	.	.	.	.	.	.	.	.
16	6	102	1	2	17	19	0	6	6	0	6	0	0	0	0	0	0	0	1	0	0	.	.	.	.	.	.	.	.	.	.	.	.	.	.	.	.	.	.	.	.	.	.	.	.	.	.	.	.
16	6	103	1	2	17	19	0	6	6	0	6	0	0	0	0	0	0	0	1	0	0	.	.	.	.	.	.	.	.	.	.	.	.	.	.	.	.	.	.	.	.	.	.	.	.	.	.	.	.
16	6	104	1	2	17	19	0	6	6	0	6	0	0	0	0	0	0	0	1	0	0	.	.	.	.	.	.	.	.	.	.	.	.	.	.	.	.	.	.	.	.	.	.	.	.	.	.	.	.
1	7	105	1	8	3	11	1	4	5	1	4	0	1	0	0	0	.	.	1	1	1	.	3	.	.	1	.	.	.	.	1	.	.	1	1	1	.	0	.	.	3	.	.	.	.	1	.	.	.
1	7	106	1	8	3	11	1	4	5	1	4	0	1	0	0	0	.	.	1	1	1	.	0	.	1	2	.	.	.	.	1	.	.	.	.	.	.	.	.	.	.	.	.	.	.	.	.	.	.
1	7	107	1	8	3	11	1	4	5	1	4	0	1	0	0	0	.	.	1	1	0	.	.	.	.	.	.	.	.	.	.	.	.	.	.	.	.	.	.	.	.	.	.	.	.	.	.	.	.
1	7	108	1	8	3	11	1	4	5	1	4	0	1	0	0	0	.	.	1	1	0	.	.	.	.	.	.	.	.	.	.	.	.	.	.	.	.	.	.	.	.	.	.	.	.	.	.	.	.
1	7	109	1	8	3	11	1	4	5	1	4	0	1	0	0	0	.	.	1	1	0	.	.	.	.	.	.	.	.	.	.	.	.	.	.	.	.	.	.	.	.	.	.	.	.	.	.	.	.
1	7	110	1	8	3	11	1	4	5	1	4	0	1	0	0	0	.	.	1	1	0	.	.	.	.	.	.	.	.	.	.	.	.	.	.	.	.	.	.	.	.	.	.	.	.	.	.	.	.
1	7	111	1	8	3	11	1	4	5	1	4	0	1	0	0	0	.	.	1	1	0	.	.	.	.	.	.	.	.	.	.	.	.	.	.	.	.	.	.	.	.	.	.	.	.	.	.	.	.
1	7	112	1	8	3	11	1	4	5	1	4	0	1	0	0	0	.	.	1	1	0	.	.	.	.	.	.	.	.	.	.	.	.	.	.	.	.	.	.	.	.	.	.	.	.	.	.	.	.
1	7	113	1	8	3	11	1	4	5	1	4	0	1	0	0	0	.	.	1	0	0	.	.	.	.	.	.	.	.	.	.	.	.	.	.	.	.	.	.	.	.	.	.	.	.	.	.	.	.
1	7	114	1	8	3	11	1	4	5	1	4	0	1	0	0	0	.	.	1	0	0	.	.	.	.	.	.	.	.	.	.	.	.	.	.	.	.	.	.	.	.	.	.	.	.	.	.	.	.
1	7	115	1	8	3	11	1	4	5	1	4	0	1	0	0	0	.	.	1	0	0	.	.	.	.	.	.	.	.	.	.	.	.	.	.	.	.	.	.	.	.	.	.	.	.	.	.	.	.
6	8	116	1	17	22	39	2	4	6	2	4	0	1	0	0	1	0	.	1	1	1	.	3	.	1	1	.	1	.	.	.	.	.	.	.	.	.	.	.	.	.	.	.	.	.	.	.	.	.
6	8	117	1	17	22	39	2	4	6	2	4	0	1	0	0	1	0	.	1	1	1	.	6	.	1	4	.	.	.	.	1	.	.	.	.	.	.	.	.	.	.	.	.	.	.	.	.	.	.
6	8	118	1	17	22	39	2	4	6	2	4	0	1	0	0	1	0	.	1	1	0	.	.	.	.	.	.	.	.	.	.	.	.	.	.	.	.	.	.	.	.	.	.	.	.	.	.	.	.
6	8	119	1	17	22	39	2	4	6	2	4	0	1	0	0	1	0	.	1	1	0	.	.	.	.	.	.	.	.	.	.	.	.	.	.	.	.	.	.	.	.	.	.	.	.	.	.	.	.
6	8	120	1	17	22	39	2	4	6	2	4	0	1	0	0	1	0	.	1	1	0	.	.	.	.	.	.	.	.	.	.	.	.	.	.	.	.	.	.	.	.	.	.	.	.	.	.	.	.
6	8	121	1	17	22	39	2	4	6	2	4	0	1	0	0	1	0	.	1	1	0	.	.	.	.	.	.	.	.	.	.	.	.	.	.	.	.	.	.	.	.	.	.	.	.	.	.	.	.
6	8	122	1	17	22	39	2	4	6	2	4	0	1	0	0	1	0	.	1	1	0	.	.	.	.	.	.	.	.	.	.	.	.	.	.	.	.	.	.	.	.	.	.	.	.	.	.	.	.
6	8	123	1	17	22	39	2	4	6	2	4	0	1	0	0	1	0	.	1	1	0	.	.	.	.	.	.	.	.	.	.	.	.	.	.	.	.	.	.	.	.	.	.	.	.	.	.	.	.
6	8	124	1	17	22	39	2	4	6	2	4	0	1	0	0	1	0	.	1	1	0	.	.	.	.	.	.	.	.	.	.	.	.	.	.	.	.	.	.	.	.	.	.	.	.	.	.	.	.
6	8	125	1	17	22	39	2	4	6	2	4	0	1	0	0	1	0	.	1	1	0	.	.	.	.	.	.	.	.	.	.	.	.	.	.	.	.	.	.	.	.	.	.	.	.	.	.	.	.
6	8	126	1	17	22	39	2	4	6	2	4	0	1	0	0	1	0	.	1	1	0	.	.	.	.	.	.	.	.	.	.	.	.	.	.	.	.	.	.	.	.	.	.	.	.	.	.	.	.
6	8	127	1	17	22	39	2	4	6	2	4	0	1	0	0	1	0	.	1	1	0	.	.	.	.	.	.	.	.	.	.	.	.	.	.	.	.	.	.	.	.	.	.	.	.	.	.	.	.
6	8	128	1	17	22	39	2	4	6	2	4	0	1	0	0	1	0	.	1	1	0	.	.	.	.	.	.	.	.	.	.	.	.	.	.	.	.	.	.	.	.	.	.	.	.	.	.	.	.
6	8	129	1	17	22	39	2	4	6	2	4	0	1	0	0	1	0	.	1	1	0	.	.	.	.	.	.	.	.	.	.	.	.	.	.	.	.	.	.	.	.	.	.	.	.	.	.	.	.
6	8	130	1	17	22	39	2	4	6	2	4	0	1	0	0	1	0	.	1	1	0	.	.	.	.	.	.	.	.	.	.	.	.	.	.	.	.	.	.	.	.	.	.	.	.	.	.	.	.
6	8	131	1	17	22	39	2	4	6	2	4	0	1	0	0	1	0	.	1	1	0	.	.	.	.	.	.	.	.	.	.	.	.	.	.	.	.	.	.	.	.	.	.	.	.	.	.	.	.
6	8	132	1	17	22	39	2	4	6	2	4	0	1	0	0	1	0	.	1	1	0	.	.	.	.	.	.	.	.	.	.	.	.	.	.	.	.	.	.	.	.	.	.	.	.	.	.	.	.
6	8	133	1	17	22	39	2	4	6	2	4	0	1	0	0	1	0	.	1	0	1	.	4	.	.	2	.	.	.	.	1	.	.	.	.	.	.	.	.	.	.	.	.	.	.	.	.	.	.
6	8	134	1	17	22	39	2	4	6	2	4	0	1	0	0	1	0	.	1	0	1	.	4	.	.	3	.	1	1	.	1	.	.	.	.	.	.	.	.	.	.	.	.	.	.	.	.	.	.
6	8	135	1	17	22	39	2	4	6	2	4	0	1	0	0	1	0	.	1	0	1	.	5	6	.	5	.	.	.	.	1	.	.	.	.	.	.	.	.	.	.	.	.	.	.	.	.	.	.
6	8	136	1	17	22	39	2	4	6	2	4	0	1	0	0	1	0	.	1	0	1	.	6	.	.	.	.	1	.	.	.	.	.	.	.	.	.	.	.	.	.	.	.	.	.	.	.	.	.
6	8	137	1	17	22	39	2	4	6	2	4	0	1	0	0	1	0	.	1	0	1	.	1	.	.	.	.	.	.	.	1	.	.	.	.	.	.	.	.	.	.	.	.	.	.	.	.	.	.
6	8	138	1	17	22	39	2	4	6	2	4	0	1	0	0	1	0	.	1	0	0	.	.	.	.	.	.	.	.	.	.	.	.	.	.	.	.	.	.	.	.	.	.	.	.	.	.	.	.
6	8	139	1	17	22	39	2	4	6	2	4	0	1	0	0	1	0	.	1	0	0	.	.	.	.	.	.	.	.	.	.	.	.	.	.	.	.	.	.	.	.	.	.	.	.	.	.	.	.
6	8	140	1	17	22	39	2	4	6	2	4	0	1	0	0	1	0	.	1	0	0	.	.	.	.	.	.	.	.	.	.	.	.	.	.	.	.	.	.	.	.	.	.	.	.	.	.	.	.
6	8	141	1	17	22	39	2	4	6	2	4	0	1	0	0	1	0	.	1	0	0	.	.	.	.	.	.	.	.	.	.	.	.	.	.	.	.	.	.	.	.	.	.	.	.	.	.	.	.
6	8	142	1	17	22	39	2	4	6	2	4	0	1	0	0	1	0	.	1	0	0	.	.	.	.	.	.	.	.	.	.	.	.	.	.	.	.	.	.	.	.	.	.	.	.	.	.	.	.
6	8	143	1	17	22	39	2	4	6	2	4	0	1	0	0	1	0	.	1	0	0	.	.	.	.	.	.	.	.	.	.	.	.	.	.	.	.	.	.	.	.	.	.	.	.	.	.	.	.
6	8	144	1	17	22	39	2	4	6	2	4	0	1	0	0	1	0	.	1	0	0	.	.	.	.	.	.	.	.	.	.	.	.	.	.	.	.	.	.	.	.	.	.	.	.	.	.	.	.
6	8	145	1	17	22	39	2	4	6	2	4	0	1	0	0	1	0	.	1	0	0	.	.	.	.	.	.	.	.	.	.	.	.	.	.	.	.	.	.	.	.	.	.	.	.	.	.	.	.
6	8	146	1	17	22	39	2	4	6	2	4	0	1	0	0	1	0	.	1	0	0	.	.	.	.	.	.	.	.	.	.	.	.	.	.	.	.	.	.	.	.	.	.	.	.	.	.	.	.
6	8	147	1	17	22	39	2	4	6	2	4	0	1	0	0	1	0	.	1	0	0	.	.	.	.	.	.	.	.	.	.	.	.	.	.	.	.	.	.	.	.	.	.	.	.	.	.	.	.
6	8	148	1	17	22	39	2	4	6	2	4	0	1	0	0	1	0	.	1	0	0	.	.	.	.	.	.	.	.	.	.	.	.	.	.	.	.	.	.	.	.	.	.	.	.	.	.	.	.
6	8	149	1	17	22	39	2	4	6	2	4	0	1	0	0	1	0	.	1	0	0	.	.	.	.	.	.	.	.	.	.	.	.	.	.	.	.	.	.	.	.	.	.	.	.	.	.	.	.
6	8	150	1	17	22	39	2	4	6	2	4	0	1	0	0	1	0	.	1	0	0	.	.	.	.	.	.	.	.	.	.	.	.	.	.	.	.	.	.	.	.	.	.	.	.	.	.	.	.
6	8	151	1	17	22	39	2	4	6	2	4	0	1	0	0	1	0	.	1	0	0	.	.	.	.	.	.	.	.	.	.	.	.	.	.	.	.	.	.	.	.	.	.	.	.	.	.	.	.
6	8	152	1	17	22	39	2	4	6	2	4	0	1	0	0	1	0	.	1	0	0	.	.	.	.	.	.	.	.	.	.	.	.	.	.	.	.	.	.	.	.	.	.	.	.	.	.	.	.
6	8	153	1	17	22	39	2	4	6	2	4	0	1	0	0	1	0	.	1	0	0	.	.	.	.	.	.	.	.	.	.	.	.	.	.	.	.	.	.	.	.	.	.	.	.	.	.	.	.
6	8	154	1	17	22	39	2	4	6	2	4	0	1	0	0	1	0	.	1	0	0	.	.	.	.	.	.	.	.	.	.	.	.	.	.	.	.	.	.	.	.	.	.	.	.	.	.	.	.
4	9	155	1	17	49	66	4	2	6	4	2	1	0	0	1	1	1	.	1	1	1	.	6	.	1	4	.	1	.	.	.	.	.	.	.	.	.	.	.	.	.	.	.	.	.	.	.	.	.
4	9	156	1	17	49	66	4	2	6	4	2	1	0	0	1	1	1	.	1	1	0	.	.	.	.	.	.	.	.	.	.	.	.	.	.	.	.	.	.	.	.	.	.	.	.	.	.	.	.
4	9	157	1	17	49	66	4	2	6	4	2	1	0	0	1	1	1	.	1	1	0	.	.	.	.	.	.	.	.	.	.	.	.	.	.	.	.	.	.	.	.	.	.	.	.	.	.	.	.
4	9	158	1	17	49	66	4	2	6	4	2	1	0	0	1	1	1	.	1	1	0	.	.	.	.	.	.	.	.	.	.	.	.	.	.	.	.	.	.	.	.	.	.	.	.	.	.	.	.
4	9	159	1	17	49	66	4	2	6	4	2	1	0	0	1	1	1	.	1	1	0	.	.	.	.	.	.	.	.	.	.	.	.	.	.	.	.	.	.	.	.	.	.	.	.	.	.	.	.
4	9	160	1	17	49	66	4	2	6	4	2	1	0	0	1	1	1	.	1	1	0	.	.	.	.	.	.	.	.	.	.	.	.	.	.	.	.	.	.	.	.	.	.	.	.	.	.	.	.
4	9	161	1	17	49	66	4	2	6	4	2	1	0	0	1	1	1	.	1	1	0	.	.	.	.	.	.	.	.	.	.	.	.	.	.	.	.	.	.	.	.	.	.	.	.	.	.	.	.
4	9	162	1	17	49	66	4	2	6	4	2	1	0	0	1	1	1	.	1	1	0	.	.	.	.	.	.	.	.	.	.	.	.	.	.	.	.	.	.	.	.	.	.	.	.	.	.	.	.
4	9	163	1	17	49	66	4	2	6	4	2	1	0	0	1	1	1	.	1	1	0	.	.	.	.	.	.	.	.	.	.	.	.	.	.	.	.	.	.	.	.	.	.	.	.	.	.	.	.
4	9	164	1	17	49	66	4	2	6	4	2	1	0	0	1	1	1	.	1	1	0	.	.	.	.	.	.	.	.	.	.	.	.	.	.	.	.	.	.	.	.	.	.	.	.	.	.	.	.
4	9	165	1	17	49	66	4	2	6	4	2	1	0	0	1	1	1	.	1	1	0	.	.	.	.	.	.	.	.	.	.	.	.	.	.	.	.	.	.	.	.	.	.	.	.	.	.	.	.
4	9	166	1	17	49	66	4	2	6	4	2	1	0	0	1	1	1	.	1	1	0	.	.	.	.	.	.	.	.	.	.	.	.	.	.	.	.	.	.	.	.	.	.	.	.	.	.	.	.
4	9	167	1	17	49	66	4	2	6	4	2	1	0	0	1	1	1	.	1	1	0	.	.	.	.	.	.	.	.	.	.	.	.	.	.	.	.	.	.	.	.	.	.	.	.	.	.	.	.
4	9	168	1	17	49	66	4	2	6	4	2	1	0	0	1	1	1	.	1	1	0	.	.	.	.	.	.	.	.	.	.	.	.	.	.	.	.	.	.	.	.	.	.	.	.	.	.	.	.
4	9	169	1	17	49	66	4	2	6	4	2	1	0	0	1	1	1	.	1	1	0	.	.	.	.	.	.	.	.	.	.	.	.	.	.	.	.	.	.	.	.	.	.	.	.	.	.	.	.
4	9	170	1	17	49	66	4	2	6	4	2	1	0	0	1	1	1	.	1	1	0	.	.	.	.	.	.	.	.	.	.	.	.	.	.	.	.	.	.	.	.	.	.	.	.	.	.	.	.
4	9	171	1	17	49	66	4	2	6	4	2	1	0	0	1	1	1	.	1	1	0	.	.	.	.	.	.	.	.	.	.	.	.	.	.	.	.	.	.	.	.	.	.	.	.	.	.	.	.
4	9	172	1	17	49	66	4	2	6	4	2	1	0	0	1	1	1	.	1	0	1	.	2	.	1	1	.	.	.	.	1	.	.	.	.	.	.	.	.	.	.	.	.	.	.	.	.	.	.
4	9	173	1	17	49	66	4	2	6	4	2	1	0	0	1	1	1	.	1	0	1	.	3	.	1	2	.	.	.	.	1	.	.	.	.	.	.	.	.	.	.	.	.	.	.	.	.	.	.
4	9	174	1	17	49	66	4	2	6	4	2	1	0	0	1	1	1	.	1	0	1	.	2	.	1	3	.	.	.	.	1	1	.	.	.	.	.	.	.	.	.	.	.	.	.	.	.	.	.
4	9	175	1	17	49	66	4	2	6	4	2	1	0	0	1	1	1	.	1	0	0	.	.	.	.	.	.	.	.	.	.	.	.	.	.	.	.	.	.	.	.	.	.	.	.	.	.	.	.
4	9	176	1	17	49	66	4	2	6	4	2	1	0	0	1	1	1	.	1	0	0	.	.	.	.	.	.	.	.	.	.	.	.	.	.	.	.	.	.	.	.	.	.	.	.	.	.	.	.
4	9	177	1	17	49	66	4	2	6	4	2	1	0	0	1	1	1	.	1	0	0	.	.	.	.	.	.	.	.	.	.	.	.	.	.	.	.	.	.	.	.	.	.	.	.	.	.	.	.
4	9	178	1	17	49	66	4	2	6	4	2	1	0	0	1	1	1	.	1	0	0	.	.	.	.	.	.	.	.	.	.	.	.	.	.	.	.	.	.	.	.	.	.	.	.	.	.	.	.
4	9	179	1	17	49	66	4	2	6	4	2	1	0	0	1	1	1	.	1	0	0	.	.	.	.	.	.	.	.	.	.	.	.	.	.	.	.	.	.	.	.	.	.	.	.	.	.	.	.
4	9	180	1	17	49	66	4	2	6	4	2	1	0	0	1	1	1	.	1	0	0	.	.	.	.	.	.	.	.	.	.	.	.	.	.	.	.	.	.	.	.	.	.	.	.	.	.	.	.
4	9	181	1	17	49	66	4	2	6	4	2	1	0	0	1	1	1	.	1	0	0	.	.	.	.	.	.	.	.	.	.	.	.	.	.	.	.	.	.	.	.	.	.	.	.	.	.	.	.
4	9	182	1	17	49	66	4	2	6	4	2	1	0	0	1	1	1	.	1	0	0	.	.	.	.	.	.	.	.	.	.	.	.	.	.	.	.	.	.	.	.	.	.	.	.	.	.	.	.
4	9	183	1	17	49	66	4	2	6	4	2	1	0	0	1	1	1	.	1	0	0	.	.	.	.	.	.	.	.	.	.	.	.	.	.	.	.	.	.	.	.	.	.	.	.	.	.	.	.
4	9	184	1	17	49	66	4	2	6	4	2	1	0	0	1	1	1	.	1	0	0	.	.	.	.	.	.	.	.	.	.	.	.	.	.	.	.	.	.	.	.	.	.	.	.	.	.	.	.
4	9	185	1	17	49	66	4	2	6	4	2	1	0	0	1	1	1	.	1	0	0	.	.	.	.	.	.	.	.	.	.	.	.	.	.	.	.	.	.	.	.	.	.	.	.	.	.	.	.
4	9	186	1	17	49	66	4	2	6	4	2	1	0	0	1	1	1	.	1	0	0	.	.	.	.	.	.	.	.	.	.	.	.	.	.	.	.	.	.	.	.	.	.	.	.	.	.	.	.
4	9	187	1	17	49	66	4	2	6	4	2	1	0	0	1	1	1	.	1	0	0	.	.	.	.	.	.	.	.	.	.	.	.	.	.	.	.	.	.	.	.	.	.	.	.	.	.	.	.
4	9	188	1	17	49	66	4	2	6	4	2	1	0	0	1	1	1	.	1	0	0	.	.	.	.	.	.	.	.	.	.	.	.	.	.	.	.	.	.	.	.	.	.	.	.	.	.	.	.
4	9	189	1	17	49	66	4	2	6	4	2	1	0	0	1	1	1	.	1	0	0	.	.	.	.	.	.	.	.	.	.	.	.	.	.	.	.	.	.	.	.	.	.	.	.	.	.	.	.
4	9	190	1	17	49	66	4	2	6	4	2	1	0	0	1	1	1	.	1	0	0	.	.	.	.	.	.	.	.	.	.	.	.	.	.	.	.	.	.	.	.	.	.	.	.	.	.	.	.
4	9	191	1	17	49	66	4	2	6	4	2	1	0	0	1	1	1	.	1	0	0	.	.	.	.	.	.	.	.	.	.	.	.	.	.	.	.	.	.	.	.	.	.	.	.	.	.	.	.
4	9	192	1	17	49	66	4	2	6	4	2	1	0	0	1	1	1	.	1	0	0	.	.	.	.	.	.	.	.	.	.	.	.	.	.	.	.	.	.	.	.	.	.	.	.	.	.	.	.
4	9	193	1	17	49	66	4	2	6	4	2	1	0	0	1	1	1	.	1	0	0	.	.	.	.	.	.	.	.	.	.	.	.	.	.	.	.	.	.	.	.	.	.	.	.	.	.	.	.
4	9	194	1	17	49	66	4	2	6	4	2	1	0	0	1	1	1	.	1	0	0	.	.	.	.	.	.	.	.	.	.	.	.	.	.	.	.	.	.	.	.	.	.	.	.	.	.	.	.
4	9	195	1	17	49	66	4	2	6	4	2	1	0	0	1	1	1	.	1	0	0	.	.	.	.	.	.	.	.	.	.	.	.	.	.	.	.	.	.	.	.	.	.	.	.	.	.	.	.
4	9	196	1	17	49	66	4	2	6	4	2	1	0	0	1	1	1	.	1	0	0	.	.	.	.	.	.	.	.	.	.	.	.	.	.	.	.	.	.	.	.	.	.	.	.	.	.	.	.
4	9	197	1	17	49	66	4	2	6	4	2	1	0	0	1	1	1	.	1	0	0	.	.	.	.	.	.	.	.	.	.	.	.	.	.	.	.	.	.	.	.	.	.	.	.	.	.	.	.
4	9	198	1	17	49	66	4	2	6	4	2	1	0	0	1	1	1	.	1	0	0	.	.	.	.	.	.	.	.	.	.	.	.	.	.	.	.	.	.	.	.	.	.	.	.	.	.	.	.
4	9	199	1	17	49	66	4	2	6	4	2	1	0	0	1	1	1	.	1	0	0	.	.	.	.	.	.	.	.	.	.	.	.	.	.	.	.	.	.	.	.	.	.	.	.	.	.	.	.
4	9	200	1	17	49	66	4	2	6	4	2	1	0	0	1	1	1	.	1	0	0	.	.	.	.	.	.	.	.	.	.	.	.	.	.	.	.	.	.	.	.	.	.	.	.	.	.	.	.
4	9	201	1	17	49	66	4	2	6	4	2	1	0	0	1	1	1	.	1	0	0	.	.	.	.	.	.	.	.	.	.	.	.	.	.	.	.	.	.	.	.	.	.	.	.	.	.	.	.
4	9	202	1	17	49	66	4	2	6	4	2	1	0	0	1	1	1	.	1	0	0	.	.	.	.	.	.	.	.	.	.	.	.	.	.	.	.	.	.	.	.	.	.	.	.	.	.	.	.
4	9	203	1	17	49	66	4	2	6	4	2	1	0	0	1	1	1	.	1	0	0	.	.	.	.	.	.	.	.	.	.	.	.	.	.	.	.	.	.	.	.	.	.	.	.	.	.	.	.
4	9	204	1	17	49	66	4	2	6	4	2	1	0	0	1	1	1	.	1	0	0	.	.	.	.	.	.	.	.	.	.	.	.	.	.	.	.	.	.	.	.	.	.	.	.	.	.	.	.
4	9	205	1	17	49	66	4	2	6	4	2	1	0	0	1	1	1	.	1	0	0	.	.	.	.	.	.	.	.	.	.	.	.	.	.	.	.	.	.	.	.	.	.	.	.	.	.	.	.
4	9	206	1	17	49	66	4	2	6	4	2	1	0	0	1	1	1	.	1	0	0	.	.	.	.	.	.	.	.	.	.	.	.	.	.	.	.	.	.	.	.	.	.	.	.	.	.	.	.
4	9	207	1	17	49	66	4	2	6	4	2	1	0	0	1	1	1	.	1	0	0	.	.	.	.	.	.	.	.	.	.	.	.	.	.	.	.	.	.	.	.	.	.	.	.	.	.	.	.
4	9	208	1	17	49	66	4	2	6	4	2	1	0	0	1	1	1	.	1	0	0	.	.	.	.	.	.	.	.	.	.	.	.	.	.	.	.	.	.	.	.	.	.	.	.	.	.	.	.
4	9	209	1	17	49	66	4	2	6	4	2	1	0	0	1	1	1	.	1	0	0	.	.	.	.	.	.	.	.	.	.	.	.	.	.	.	.	.	.	.	.	.	.	.	.	.	.	.	.
4	9	210	1	17	49	66	4	2	6	4	2	1	0	0	1	1	1	.	1	0	0	.	.	.	.	.	.	.	.	.	.	.	.	.	.	.	.	.	.	.	.	.	.	.	.	.	.	.	.
4	9	211	1	17	49	66	4	2	6	4	2	1	0	0	1	1	1	.	1	0	0	.	.	.	.	.	.	.	.	.	.	.	.	.	.	.	.	.	.	.	.	.	.	.	.	.	.	.	.
4	9	212	1	17	49	66	4	2	6	4	2	1	0	0	1	1	1	.	1	0	0	.	.	.	.	.	.	.	.	.	.	.	.	.	.	.	.	.	.	.	.	.	.	.	.	.	.	.	.
4	9	213	1	17	49	66	4	2	6	4	2	1	0	0	1	1	1	.	1	0	0	.	.	.	.	.	.	.	.	.	.	.	.	.	.	.	.	.	.	.	.	.	.	.	.	.	.	.	.
4	9	214	1	17	49	66	4	2	6	4	2	1	0	0	1	1	1	.	1	0	0	.	.	.	.	.	.	.	.	.	.	.	.	.	.	.	.	.	.	.	.	.	.	.	.	.	.	.	.
4	9	215	1	17	49	66	4	2	6	4	2	1	0	0	1	1	1	.	1	0	0	.	.	.	.	.	.	.	.	.	.	.	.	.	.	.	.	.	.	.	.	.	.	.	.	.	.	.	.
4	9	216	1	17	49	66	4	2	6	4	2	1	0	0	1	1	1	.	1	0	0	.	.	.	.	.	.	.	.	.	.	.	.	.	.	.	.	.	.	.	.	.	.	.	.	.	.	.	.
4	9	217	1	17	49	66	4	2	6	4	2	1	0	0	1	1	1	.	1	0	0	.	.	.	.	.	.	.	.	.	.	.	.	.	.	.	.	.	.	.	.	.	.	.	.	.	.	.	.
4	9	218	1	17	49	66	4	2	6	4	2	1	0	0	1	1	1	.	1	0	0	.	.	.	.	.	.	.	.	.	.	.	.	.	.	.	.	.	.	.	.	.	.	.	.	.	.	.	.
4	9	219	1	17	49	66	4	2	6	4	2	1	0	0	1	1	1	.	1	0	0	.	.	.	.	.	.	.	.	.	.	.	.	.	.	.	.	.	.	.	.	.	.	.	.	.	.	.	.
4	9	220	1	17	49	66	4	2	6	4	2	1	0	0	1	1	1	.	1	0	0	.	.	.	.	.	.	.	.	.	.	.	.	.	.	.	.	.	.	.	.	.	.	.	.	.	.	.	.
8	10	221	1	6	14	20	3	3	6	3	3	0	0	0	1	1	1	.	1	1	1	.	1	.	1	4	.	1	.	.	.	.	.	.	.	.	.	.	.	.	.	.	.	.	.	.	.	.	.
8	10	222	1	6	14	20	3	3	6	3	3	0	0	0	1	1	1	.	1	1	0	.	.	.	.	.	.	.	.	.	.	.	.	.	.	.	.	.	.	.	.	.	.	.	.	.	.	.	.
8	10	223	1	6	14	20	3	3	6	3	3	0	0	0	1	1	1	.	1	1	0	.	.	.	.	.	.	.	.	.	.	.	.	.	.	.	.	.	.	.	.	.	.	.	.	.	.	.	.
8	10	224	1	6	14	20	3	3	6	3	3	0	0	0	1	1	1	.	1	1	0	.	.	.	.	.	.	.	.	.	.	.	.	.	.	.	.	.	.	.	.	.	.	.	.	.	.	.	.
8	10	225	1	6	14	20	3	3	6	3	3	0	0	0	1	1	1	.	1	1	0	.	.	.	.	.	.	.	.	.	.	.	.	.	.	.	.	.	.	.	.	.	.	.	.	.	.	.	.
8	10	226	1	6	14	20	3	3	6	3	3	0	0	0	1	1	1	.	1	1	0	.	.	.	.	.	.	.	.	.	.	.	.	.	.	.	.	.	.	.	.	.	.	.	.	.	.	.	.
8	10	227	1	6	14	20	3	3	6	3	3	0	0	0	1	1	1	.	1	0	1	.	0	.	.	.	.	.	.	.	1	.	.	.	.	.	.	.	.	.	.	.	.	.	.	.	.	.	.
8	10	228	1	6	14	20	3	3	6	3	3	0	0	0	1	1	1	.	1	0	1	.	0	.	.	.	.	.	.	.	1	.	.	.	.	.	.	.	.	.	.	.	.	.	.	.	.	.	.
8	10	229	1	6	14	20	3	3	6	3	3	0	0	0	1	1	1	.	1	0	1	.	0	.	.	.	.	.	.	1	1	.	.	.	.	.	.	.	.	.	.	.	.	.	.	.	.	.	.
8	10	230	1	6	14	20	3	3	6	3	3	0	0	0	1	1	1	.	1	0	0	.	.	.	.	.	.	.	.	.	.	.	.	.	.	.	.	.	.	.	.	.	.	.	.	.	.	.	.
8	10	231	1	6	14	20	3	3	6	3	3	0	0	0	1	1	1	.	1	0	0	.	.	.	.	.	.	.	.	.	.	.	.	.	.	.	.	.	.	.	.	.	.	.	.	.	.	.	.
8	10	232	1	6	14	20	3	3	6	3	3	0	0	0	1	1	1	.	1	0	0	.	.	.	.	.	.	.	.	.	.	.	.	.	.	.	.	.	.	.	.	.	.	.	.	.	.	.	.
8	10	233	1	6	14	20	3	3	6	3	3	0	0	0	1	1	1	.	1	0	0	.	.	.	.	.	.	.	.	.	.	.	.	.	.	.	.	.	.	.	.	.	.	.	.	.	.	.	.
8	10	234	1	6	14	20	3	3	6	3	3	0	0	0	1	1	1	.	1	0	0	.	.	.	.	.	.	.	.	.	.	.	.	.	.	.	.	.	.	.	.	.	.	.	.	.	.	.	.
8	10	235	1	6	14	20	3	3	6	3	3	0	0	0	1	1	1	.	1	0	0	.	.	.	.	.	.	.	.	.	.	.	.	.	.	.	.	.	.	.	.	.	.	.	.	.	.	.	.
8	10	236	1	6	14	20	3	3	6	3	3	0	0	0	1	1	1	.	1	0	0	.	.	.	.	.	.	.	.	.	.	.	.	.	.	.	.	.	.	.	.	.	.	.	.	.	.	.	.
8	10	237	1	6	14	20	3	3	6	3	3	0	0	0	1	1	1	.	1	0	0	.	.	.	.	.	.	.	.	.	.	.	.	.	.	.	.	.	.	.	.	.	.	.	.	.	.	.	.
8	10	238	1	6	14	20	3	3	6	3	3	0	0	0	1	1	1	.	1	0	0	.	.	.	.	.	.	.	.	.	.	.	.	.	.	.	.	.	.	.	.	.	.	.	.	.	.	.	.
8	10	239	1	6	14	20	3	3	6	3	3	0	0	0	1	1	1	.	1	0	0	.	.	.	.	.	.	.	.	.	.	.	.	.	.	.	.	.	.	.	.	.	.	.	.	.	.	.	.
8	10	240	1	6	14	20	3	3	6	3	3	0	0	0	1	1	1	.	1	0	0	.	.	.	.	.	.	.	.	.	.	.	.	.	.	.	.	.	.	.	.	.	.	.	.	.	.	.	.
13	11	241	1	8	8	16	2	4	6	2	4	0	0	1	1	0	0	.	1	1	1	.	6	.	1	1	.	.	.	.	1	.	.	.	.	.	.	.	.	.	.	.	.	.	.	.	.	.	.
13	11	242	1	8	8	16	2	4	6	2	4	0	0	1	1	0	0	.	1	1	1	.	6	.	1	4	.	.	.	1	1	.	.	.	.	.	.	.	.	.	.	.	.	.	.	.	.	.	.
13	11	243	1	8	8	16	2	4	6	2	4	0	0	1	1	0	0	.	1	1	0	.	.	.	.	.	.	.	.	.	.	.	.	.	.	.	.	.	.	.	.	.	.	.	.	.	.	.	.
13	11	244	1	8	8	16	2	4	6	2	4	0	0	1	1	0	0	.	1	1	0	.	.	.	.	.	.	.	.	.	.	.	.	.	.	.	.	.	.	.	.	.	.	.	.	.	.	.	.
13	11	245	1	8	8	16	2	4	6	2	4	0	0	1	1	0	0	.	1	1	0	.	.	.	.	.	.	.	.	.	.	.	.	.	.	.	.	.	.	.	.	.	.	.	.	.	.	.	.
13	11	246	1	8	8	16	2	4	6	2	4	0	0	1	1	0	0	.	1	1	0	.	.	.	.	.	.	.	.	.	.	.	.	.	.	.	.	.	.	.	.	.	.	.	.	.	.	.	.
13	11	247	1	8	8	16	2	4	6	2	4	0	0	1	1	0	0	.	1	1	0	.	.	.	.	.	.	.	.	.	.	.	.	.	.	.	.	.	.	.	.	.	.	.	.	.	.	.	.
13	11	248	1	8	8	16	2	4	6	2	4	0	0	1	1	0	0	.	1	1	0	.	.	.	.	.	.	.	.	.	.	.	.	.	.	.	.	.	.	.	.	.	.	.	.	.	.	.	.
13	11	249	1	8	8	16	2	4	6	2	4	0	0	1	1	0	0	.	1	0	1	.	2	.	2	2	.	.	.	.	1	.	.	1	0	1	.	4	.	1	7	.	1	1	.	1	.	.	.
13	11	250	1	8	8	16	2	4	6	2	4	0	0	1	1	0	0	.	1	0	1	.	2	.	1	3	.	.	.	.	1	.	.	.	.	.	.	.	.	.	.	.	.	.	.	.	.	.	.
13	11	251	1	8	8	16	2	4	6	2	4	0	0	1	1	0	0	.	1	0	1	.	4	.	1	5	.	.	.	.	1	.	.	.	.	.	.	.	.	.	.	.	.	.	.	.	.	.	.
13	11	252	1	8	8	16	2	4	6	2	4	0	0	1	1	0	0	.	1	0	1	.	5	.	1	6	.	.	1	.	1	.	.	.	.	.	.	.	.	.	.	.	.	.	.	.	.	.	.
13	11	253	1	8	8	16	2	4	6	2	4	0	0	1	1	0	0	.	1	0	0	.	.	.	.	.	.	.	.	.	.	.	.	.	.	.	.	.	.	.	.	.	.	.	.	.	.	.	.
13	11	254	1	8	8	16	2	4	6	2	4	0	0	1	1	0	0	.	1	0	0	.	.	.	.	.	.	.	.	.	.	.	.	.	.	.	.	.	.	.	.	.	.	.	.	.	.	.	.
13	11	255	1	8	8	16	2	4	6	2	4	0	0	1	1	0	0	.	1	0	0	.	.	.	.	.	.	.	.	.	.	.	.	.	.	.	.	.	.	.	.	.	.	.	.	.	.	.	.
13	11	256	1	8	8	16	2	4	6	2	4	0	0	1	1	0	0	.	1	0	0	.	.	.	.	.	.	.	.	.	.	.	.	.	.	.	.	.	.	.	.	.	.	.	.	.	.	.	.
13	11	257	1	8	8	16	2	4	6	2	4	0	0	1	1	0	0	.	1	0	0	.	.	.	.	.	.	.	.	.	.	.	.	.	.	.	.	.	.	.	.	.	.	.	.	.	.	.	.
13	11	258	1	8	8	16	2	4	6	2	4	0	0	1	1	0	0	.	1	0	0	.	.	.	.	.	.	.	.	.	.	.	.	.	.	.	.	.	.	.	.	.	.	.	.	.	.	.	.
11	12	259	1	9	3	12	4	2	6	4	2	1	0	0	1	1	1	.	1	1	1	.	6	.	1	1	.	.	.	1	1	.	.	.	.	.	.	.	.	.	.	.	.	.	.	.	.	.	.
11	12	260	1	9	3	12	4	2	6	4	2	1	0	0	1	1	1	.	1	1	1	.	0	.	1	2	.	.	.	1	1	.	.	.	.	.	.	.	.	.	.	.	.	.	.	.	.	.	.
11	12	261	1	9	3	12	4	2	6	4	2	1	0	0	1	1	1	.	1	1	0	.	.	.	.	.	.	.	.	.	.	.	.	.	.	.	.	.	.	.	.	.	.	.	.	.	.	.	.
11	12	262	1	9	3	12	4	2	6	4	2	1	0	0	1	1	1	.	1	1	0	.	.	.	.	.	.	.	.	.	.	.	.	.	.	.	.	.	.	.	.	.	.	.	.	.	.	.	.
11	12	263	1	9	3	12	4	2	6	4	2	1	0	0	1	1	1	.	1	1	0	.	.	.	.	.	.	.	.	.	.	.	.	.	.	.	.	.	.	.	.	.	.	.	.	.	.	.	.
11	12	264	1	9	3	12	4	2	6	4	2	1	0	0	1	1	1	.	1	1	0	.	.	.	.	.	.	.	.	.	.	.	.	.	.	.	.	.	.	.	.	.	.	.	.	.	.	.	.
11	12	265	1	9	3	12	4	2	6	4	2	1	0	0	1	1	1	.	1	1	0	.	.	.	.	.	.	.	.	.	.	.	.	.	.	.	.	.	.	.	.	.	.	.	.	.	.	.	.
11	12	266	1	9	3	12	4	2	6	4	2	1	0	0	1	1	1	.	1	1	0	.	.	.	.	.	.	.	.	.	.	.	.	.	.	.	.	.	.	.	.	.	.	.	.	.	.	.	.
11	12	267	1	9	3	12	4	2	6	4	2	1	0	0	1	1	1	.	1	1	0	.	.	.	.	.	.	.	.	.	.	.	.	.	.	.	.	.	.	.	.	.	.	.	.	.	.	.	.
11	12	268	1	9	3	12	4	2	6	4	2	1	0	0	1	1	1	.	1	0	1	1	.	.	.	.	.	.	.	.	.	.	.	.	.	.	.	.	.	.	.	.	.	.	.	.	.	.	.
11	12	269	1	9	3	12	4	2	6	4	2	1	0	0	1	1	1	.	1	0	0	.	.	.	.	.	.	.	.	.	.	.	.	.	.	.	.	.	.	.	.	.	.	.	.	.	.	.	.
11	12	270	1	9	3	12	4	2	6	4	2	1	0	0	1	1	1	.	1	0	0	.	.	.	.	.	.	.	.	.	.	.	.	.	.	.	.	.	.	.	.	.	.	.	.	.	.	.	.
14	13	271	1	12	11	23	4	1	5	4	1	0	1	1	1	1	.	.	1	1	1	.	5	.	.	1	.	.	.	.	1	.	.	.	.	.	.	.	.	.	.	.	.	.	.	.	.	.	.
14	13	272	1	12	11	23	4	1	5	4	1	0	1	1	1	1	.	.	1	1	1	.	2	.	.	2	.	.	.	.	1	.	.	.	.	.	.	.	.	.	.	.	.	.	.	.	.	.	.
14	13	273	1	12	11	23	4	1	5	4	1	0	1	1	1	1	.	.	1	1	0	.	.	.	.	.	.	.	.	.	.	.	.	.	.	.	.	.	.	.	.	.	.	.	.	.	.	.	.
14	13	274	1	12	11	23	4	1	5	4	1	0	1	1	1	1	.	.	1	1	0	.	.	.	.	.	.	.	.	.	.	.	.	.	.	.	.	.	.	.	.	.	.	.	.	.	.	.	.
14	13	275	1	12	11	23	4	1	5	4	1	0	1	1	1	1	.	.	1	1	0	.	.	.	.	.	.	.	.	.	.	.	.	.	.	.	.	.	.	.	.	.	.	.	.	.	.	.	.
14	13	276	1	12	11	23	4	1	5	4	1	0	1	1	1	1	.	.	1	1	0	.	.	.	.	.	.	.	.	.	.	.	.	.	.	.	.	.	.	.	.	.	.	.	.	.	.	.	.
14	13	277	1	12	11	23	4	1	5	4	1	0	1	1	1	1	.	.	1	1	0	.	.	.	.	.	.	.	.	.	.	.	.	.	.	.	.	.	.	.	.	.	.	.	.	.	.	.	.
14	13	278	1	12	11	23	4	1	5	4	1	0	1	1	1	1	.	.	1	1	0	.	.	.	.	.	.	.	.	.	.	.	.	.	.	.	.	.	.	.	.	.	.	.	.	.	.	.	.
14	13	279	1	12	11	23	4	1	5	4	1	0	1	1	1	1	.	.	1	1	0	.	.	.	.	.	.	.	.	.	.	.	.	.	.	.	.	.	.	.	.	.	.	.	.	.	.	.	.
14	13	280	1	12	11	23	4	1	5	4	1	0	1	1	1	1	.	.	1	1	0	.	.	.	.	.	.	.	.	.	.	.	.	.	.	.	.	.	.	.	.	.	.	.	.	.	.	.	.
14	13	281	1	12	11	23	4	1	5	4	1	0	1	1	1	1	.	.	1	1	0	.	.	.	.	.	.	.	.	.	.	.	.	.	.	.	.	.	.	.	.	.	.	.	.	.	.	.	.
14	13	282	1	12	11	23	4	1	5	4	1	0	1	1	1	1	.	.	1	1	0	.	.	.	.	.	.	.	.	.	.	.	.	.	.	.	.	.	.	.	.	.	.	.	.	.	.	.	.
14	13	283	1	12	11	23	4	1	5	4	1	0	1	1	1	1	.	.	1	0	1	.	3	.	.	3	.	1	.	.	1	.	.	.	.	.	.	.	.	.	.	.	.	.	.	.	.	.	.
14	13	284	1	12	11	23	4	1	5	4	1	0	1	1	1	1	.	.	1	0	0	.	.	.	.	.	.	.	.	.	.	.	.	.	.	.	.	.	.	.	.	.	.	.	.	.	.	.	.
14	13	285	1	12	11	23	4	1	5	4	1	0	1	1	1	1	.	.	1	0	0	.	.	.	.	.	.	.	.	.	.	.	.	.	.	.	.	.	.	.	.	.	.	.	.	.	.	.	.
14	13	286	1	12	11	23	4	1	5	4	1	0	1	1	1	1	.	.	1	0	0	.	.	.	.	.	.	.	.	.	.	.	.	.	.	.	.	.	.	.	.	.	.	.	.	.	.	.	.
14	13	287	1	12	11	23	4	1	5	4	1	0	1	1	1	1	.	.	1	0	0	.	.	.	.	.	.	.	.	.	.	.	.	.	.	.	.	.	.	.	.	.	.	.	.	.	.	.	.
14	13	288	1	12	11	23	4	1	5	4	1	0	1	1	1	1	.	.	1	0	0	.	.	.	.	.	.	.	.	.	.	.	.	.	.	.	.	.	.	.	.	.	.	.	.	.	.	.	.
14	13	289	1	12	11	23	4	1	5	4	1	0	1	1	1	1	.	.	1	0	0	.	.	.	.	.	.	.	.	.	.	.	.	.	.	.	.	.	.	.	.	.	.	.	.	.	.	.	.
14	13	290	1	12	11	23	4	1	5	4	1	0	1	1	1	1	.	.	1	0	0	.	.	.	.	.	.	.	.	.	.	.	.	.	.	.	.	.	.	.	.	.	.	.	.	.	.	.	.
14	13	291	1	12	11	23	4	1	5	4	1	0	1	1	1	1	.	.	1	0	0	.	.	.	.	.	.	.	.	.	.	.	.	.	.	.	.	.	.	.	.	.	.	.	.	.	.	.	.
14	13	292	1	12	11	23	4	1	5	4	1	0	1	1	1	1	.	.	1	0	0	.	.	.	.	.	.	.	.	.	.	.	.	.	.	.	.	.	.	.	.	.	.	.	.	.	.	.	.
14	13	293	1	12	11	23	4	1	5	4	1	0	1	1	1	1	.	.	1	0	0	.	.	.	.	.	.	.	.	.	.	.	.	.	.	.	.	.	.	.	.	.	.	.	.	.	.	.	.
12	14	294	1	5	5	10	2	3	5	2	3	0	0	0	1	1	.	.	1	1	1	.	4	.	.	1	.	.	.	.	1	.	.	1	1	1	.	5	.	.	3	.	.	.	.	.	1	.	.
12	14	295	1	5	5	10	2	3	5	2	3	0	0	0	1	1	.	.	1	1	0	.	.	.	.	.	.	.	.	.	.	.	.	.	.	.	.	.	.	.	.	.	.	.	.	.	.	.	.
12	14	296	1	5	5	10	2	3	5	2	3	0	0	0	1	1	.	.	1	1	0	.	.	.	.	.	.	.	.	.	.	.	.	.	.	.	.	.	.	.	.	.	.	.	.	.	.	.	.
12	14	297	1	5	5	10	2	3	5	2	3	0	0	0	1	1	.	.	1	1	0	.	.	.	.	.	.	.	.	.	.	.	.	.	.	.	.	.	.	.	.	.	.	.	.	.	.	.	.
12	14	298	1	5	5	10	2	3	5	2	3	0	0	0	1	1	.	.	1	1	0	.	.	.	.	.	.	.	.	.	.	.	.	.	.	.	.	.	.	.	.	.	.	.	.	.	.	.	.
12	14	299	1	5	5	10	2	3	5	2	3	0	0	0	1	1	.	.	1	0	1	.	5	.	.	2	.	.	.	.	.	1	1	1	0	1	.	3	.	.	4	.	1	.	.	1	.	.	1
12	14	300	1	5	5	10	2	3	5	2	3	0	0	0	1	1	.	.	1	0	1	.	4	.	.	6	.	1	.	.	.	.	.	.	.	.	.	.	.	.	.	.	.	.	.	.	.	.	.
12	14	301	1	5	5	10	2	3	5	2	3	0	0	0	1	1	.	.	1	0	0	.	.	.	.	.	.	.	.	.	.	.	.	.	.	.	.	.	.	.	.	.	.	.	.	.	.	.	.
12	14	302	1	5	5	10	2	3	5	2	3	0	0	0	1	1	.	.	1	0	0	.	.	.	.	.	.	.	.	.	.	.	.	.	.	.	.	.	.	.	.	.	.	.	.	.	.	.	.
12	14	303	1	5	5	10	2	3	5	2	3	0	0	0	1	1	.	.	1	0	0	.	.	.	.	.	.	.	.	.	.	.	.	.	.	.	.	.	.	.	.	.	.	.	.	.	.	.	.
19	15	304	1	2	9	11	2	3	5	2	3	1	1	0	0	0	.	.	1	1	0	.	.	.	.	.	.	.	.	.	.	.	.	.	.	.	.	.	.	.	.	.	.	.	.	.	.	.	.
19	15	305	1	2	9	11	2	3	5	2	3	1	1	0	0	0	.	.	1	1	0	.	.	.	.	.	.	.	.	.	.	.	.	.	.	.	.	.	.	.	.	.	.	.	.	.	.	.	.
19	15	306	1	2	9	11	2	3	5	2	3	1	1	0	0	0	.	.	1	0	1	.	2	.	.	1	.	.	.	.	.	1	.	.	.	.	.	.	.	.	.	.	.	.	.	.	.	.	.
19	15	307	1	2	9	11	2	3	5	2	3	1	1	0	0	0	.	.	1	0	1	.	4	.	.	2	.	.	.	.	1	.	1	.	.	.	.	.	.	.	.	.	.	.	.	.	.	.	.
19	15	308	1	2	9	11	2	3	5	2	3	1	1	0	0	0	.	.	1	0	1	.	4	.	.	3	.	.	.	.	1	.	.	1	0	1	.	3	.	.	4	.	.	.	.	1	1	.	.
19	15	309	1	2	9	11	2	3	5	2	3	1	1	0	0	0	.	.	1	0	0	.	.	.	.	.	.	.	.	.	.	.	.	.	.	.	.	.	.	.	.	.	.	.	.	.	.	.	.
19	15	310	1	2	9	11	2	3	5	2	3	1	1	0	0	0	.	.	1	0	0	.	.	.	.	.	.	.	.	.	.	.	.	.	.	.	.	.	.	.	.	.	.	.	.	.	.	.	.
19	15	311	1	2	9	11	2	3	5	2	3	1	1	0	0	0	.	.	1	0	0	.	.	.	.	.	.	.	.	.	.	.	.	.	.	.	.	.	.	.	.	.	.	.	.	.	.	.	.
19	15	312	1	2	9	11	2	3	5	2	3	1	1	0	0	0	.	.	1	0	0	.	.	.	.	.	.	.	.	.	.	.	.	.	.	.	.	.	.	.	.	.	.	.	.	.	.	.	.
19	15	313	1	2	9	11	2	3	5	2	3	1	1	0	0	0	.	.	1	0	0	.	.	.	.	.	.	.	.	.	.	.	.	.	.	.	.	.	.	.	.	.	.	.	.	.	.	.	.
19	15	314	1	2	9	11	2	3	5	2	3	1	1	0	0	0	.	.	1	0	0	.	.	.	.	.	.	.	.	.	.	.	.	.	.	.	.	.	.	.	.	.	.	.	.	.	.	.	.
15	16	315	1	6	6	12	2	3	5	2	3	1	0	0	0	1	.	.	1	1	1	.	5	.	.	1	.	.	.	1	1	.	.	.	.	.	.	.	.	.	.	.	.	.	.	.	.	.	.
15	16	316	1	6	6	12	2	3	5	2	3	1	0	0	0	1	.	.	1	1	1	.	4	.	.	2	.	.	.	.	1	.	.	1	1	1	.	0	.	.	5	.	.	.	.	1	.	.	.
15	16	317	1	6	6	12	2	3	5	2	3	1	0	0	0	1	.	.	1	1	1	.	0	.	.	4	.	.	.	.	1	.	.	1	1	1	1	.	.	.	6	.	.	.	.	.	.	.	.
15	16	318	1	6	6	12	2	3	5	2	3	1	0	0	0	1	.	.	1	1	1	1	.	.	.	6	.	.	.	.	.	.	.	.	.	.	.	.	.	.	.	.	.	.	.	.	.	.	.
15	16	319	1	6	6	12	2	3	5	2	3	1	0	0	0	1	.	.	1	1	0	.	.	.	.	.	.	.	.	.	.	.	.	.	.	.	.	.	.	.	.	.	.	.	.	.	.	.	.
15	16	320	1	6	6	12	2	3	5	2	3	1	0	0	0	1	.	.	1	1	0	.	.	.	.	.	.	.	.	.	.	.	.	.	.	.	.	.	.	.	.	.	.	.	.	.	.	.	.
15	16	321	1	6	6	12	2	3	5	2	3	1	0	0	0	1	.	.	1	0	1	.	4	.	.	3	.	1	.	.	1	.	.	.	.	.	.	.	.	.	.	.	.	.	.	.	.	.	.
15	16	322	1	6	6	12	2	3	5	2	3	1	0	0	0	1	.	.	1	0	0	.	.	.	.	.	.	.	.	.	.	.	.	.	.	.	.	.	.	.	.	.	.	.	.	.	.	.	.
15	16	323	1	6	6	12	2	3	5	2	3	1	0	0	0	1	.	.	1	0	0	.	.	.	.	.	.	.	.	.	.	.	.	.	.	.	.	.	.	.	.	.	.	.	.	.	.	.	.
15	16	324	1	6	6	12	2	3	5	2	3	1	0	0	0	1	.	.	1	0	0	.	.	.	.	.	.	.	.	.	.	.	.	.	.	.	.	.	.	.	.	.	.	.	.	.	.	.	.
15	16	325	1	6	6	12	2	3	5	2	3	1	0	0	0	1	.	.	1	0	0	.	.	.	.	.	.	.	.	.	.	.	.	.	.	.	.	.	.	.	.	.	.	.	.	.	.	.	.
15	16	326	1	6	6	12	2	3	5	2	3	1	0	0	0	1	.	.	1	0	0	.	.	.	.	.	.	.	.	.	.	.	.	.	.	.	.	.	.	.	.	.	.	.	.	.	.	.	.
11	17	327	1	3	1	4	2	2	4	2	2	0	0	1	1	.	.	.	1	1	1	.	1	3	.	1	.	.	.	.	.	.	1	.	.	.	.	.	.	.	.	.	.	.	.	.	.	.	.
11	17	328	1	3	1	4	2	2	4	2	2	0	0	1	1	.	.	.	1	1	0	.	.	.	.	.	.	.	.	.	.	.	.	.	.	.	.	.	.	.	.	.	.	.	.	.	.	.	.
11	17	329	1	3	1	4	2	2	4	2	2	0	0	1	1	.	.	.	1	1	0	.	.	.	.	.	.	.	.	.	.	.	.	.	.	.	.	.	.	.	.	.	.	.	.	.	.	.	.
11	17	330	1	3	1	4	2	2	4	2	2	0	0	1	1	.	.	.	1	0	0	.	.	.	.	.	.	.	.	.	.	.	.	.	.	.	.	.	.	.	.	.	.	.	.	.	.	.	.
19	18	331	1	3	7	10	1	4	5	1	4	1	0	0	0	0	.	.	1	1	1	.	5	.	.	4	.	.	.	.	1	.	.	.	.	.	.	.	.	.	.	.	.	.	.	.	.	.	.
19	18	332	1	3	7	10	1	4	5	1	4	1	0	0	0	0	.	.	1	1	0	.	.	.	.	.	.	.	.	.	.	.	.	.	.	.	.	.	.	.	.	.	.	.	.	.	.	.	.
19	18	333	1	3	7	10	1	4	5	1	4	1	0	0	0	0	.	.	1	1	0	.	.	.	.	.	.	.	.	.	.	.	.	.	.	.	.	.	.	.	.	.	.	.	.	.	.	.	.
19	18	334	1	3	7	10	1	4	5	1	4	1	0	0	0	0	.	.	1	0	0	.	.	.	.	.	.	.	.	.	.	.	.	.	.	.	.	.	.	.	.	.	.	.	.	.	.	.	.
19	18	335	1	3	7	10	1	4	5	1	4	1	0	0	0	0	.	.	1	0	1	.	1	.	.	1	.	.	.	.	1	.	.	.	.	.	.	.	.	.	.	.	.	.	.	.	.	.	.
19	18	336	1	3	7	10	1	4	5	1	4	1	0	0	0	0	.	.	1	0	1	.	5	.	.	2	.	.	.	.	1	.	.	.	.	.	.	.	.	.	.	.	.	.	.	.	.	.	.
19	18	337	1	3	7	10	1	4	5	1	4	1	0	0	0	0	.	.	1	0	1	.	4	.	.	3	.	.	.	.	1	.	.	.	.	.	.	.	.	.	.	.	.	.	.	.	.	.	.
19	18	338	1	3	7	10	1	4	5	1	4	1	0	0	0	0	.	.	1	0	0	.	.	.	.	.	.	.	.	.	.	.	.	.	.	.	.	.	.	.	.	.	.	.	.	.	.	.	.
19	18	339	1	3	7	10	1	4	5	1	4	1	0	0	0	0	.	.	1	0	0	.	.	.	.	.	.	.	.	.	.	.	.	.	.	.	.	.	.	.	.	.	.	.	.	.	.	.	.
19	18	340	1	3	7	10	1	4	5	1	4	1	0	0	0	0	.	.	1	0	0	.	.	.	.	.	.	.	.	.	.	.	.	.	.	.	.	.	.	.	.	.	.	.	.	.	.	.	.
19	19	341	1	3	4	7	2	4	6	2	4	1	0	0	0	1	0	.	1	1	1	.	2	.	.	1	.	.	.	.	1	.	.	.	.	.	.	.	.	.	.	.	.	.	.	.	.	.	.
19	19	342	1	3	4	7	2	4	6	2	4	1	0	0	0	1	0	.	1	1	1	.	0	.	.	2	.	.	.	.	1	.	.	.	.	.	.	.	.	.	.	.	.	.	.	.	.	.	.
19	19	343	1	3	4	7	2	4	6	2	4	1	0	0	0	1	0	.	1	1	0	.	.	.	.	.	.	.	.	.	.	.	.	.	.	.	.	.	.	.	.	.	.	.	.	.	.	.	.
19	19	344	1	3	4	7	2	4	6	2	4	1	0	0	0	1	0	.	1	0	1	.	1	.	.	3	.	1	1	.	1	.	.	.	.	.	.	.	.	.	.	.	.	.	.	.	.	.	.
19	19	345	1	3	4	7	2	4	6	2	4	1	0	0	0	1	0	.	1	0	0	.	.	.	.	.	.	.	.	.	.	.	.	.	.	.	.	.	.	.	.	.	.	.	.	.	.	.	.
19	19	346	1	3	4	7	2	4	6	2	4	1	0	0	0	1	0	.	1	0	0	.	.	.	.	.	.	.	.	.	.	.	.	.	.	.	.	.	.	.	.	.	.	.	.	.	.	.	.
19	19	347	1	3	4	7	2	4	6	2	4	1	0	0	0	1	0	.	1	0	0	.	.	.	.	.	.	.	.	.	.	.	.	.	.	.	.	.	.	.	.	.	.	.	.	.	.	.	.
4	20	348	1	3	6	9	1	4	5	1	4	0	1	0	0	0	.	.	1	1	1	.	4	.	.	1	.	1	.	.	.	.	.	.	.	.	.	.	.	.	.	.	.	.	.	.	.	.	.
4	20	349	1	3	6	9	1	4	5	1	4	0	1	0	0	0	.	.	1	1	1	.	1	.	.	2	.	1	.	.	.	.	.	.	.	.	.	.	.	.	.	.	.	.	.	.	.	.	.
4	20	350	1	3	6	9	1	4	5	1	4	0	1	0	0	0	.	.	1	1	0	.	.	.	.	.	.	.	.	.	.	.	.	.	.	.	.	.	.	.	.	.	.	.	.	.	.	.	.
4	20	351	1	3	6	9	1	4	5	1	4	0	1	0	0	0	.	.	1	0	1	.	3	.	.	3	.	.	.	.	1	.	.	.	.	.	.	.	.	.	.	.	.	.	.	.	.	.	.
4	20	352	1	3	6	9	1	4	5	1	4	0	1	0	0	0	.	.	1	0	1	.	3	.	.	4	.	.	.	.	.	1	.	.	.	.	.	.	.	.	.	.	.	.	.	.	.	.	.
4	20	353	1	3	6	9	1	4	5	1	4	0	1	0	0	0	.	.	1	0	0	.	.	.	.	.	.	.	.	.	.	.	.	.	.	.	.	.	.	.	.	.	.	.	.	.	.	.	.
4	20	354	1	3	6	9	1	4	5	1	4	0	1	0	0	0	.	.	1	0	0	.	.	.	.	.	.	.	.	.	.	.	.	.	.	.	.	.	.	.	.	.	.	.	.	.	.	.	.
4	20	355	1	3	6	9	1	4	5	1	4	0	1	0	0	0	.	.	1	0	0	.	.	.	.	.	.	.	.	.	.	.	.	.	.	.	.	.	.	.	.	.	.	.	.	.	.	.	.
4	20	356	1	3	6	9	1	4	5	1	4	0	1	0	0	0	.	.	1	0	0	.	.	.	.	.	.	.	.	.	.	.	.	.	.	.	.	.	.	.	.	.	.	.	.	.	.	.	.
7	21	357	2	8	6	14	3	3	6	3	3	1	0	1	0	1	0	.	1	1	1	.	1	.	.	1	.	1	.	.	1	1	.	.	.	.	.	.	.	.	.	.	.	.	.	.	.	.	.
7	21	358	2	8	6	14	3	3	6	3	3	1	0	1	0	1	0	.	1	1	1	.	1	.	.	2	.	.	1	.	1	.	.	.	.	.	.	.	.	.	.	.	.	.	.	.	.	.	.
7	21	359	2	8	6	14	3	3	6	3	3	1	0	1	0	1	0	.	1	1	1	.	3	.	.	3	1	1	1	.	.	.	.	.	.	.	.	.	.	.	.	.	.	.	.	.	.	.	.
7	21	360	2	8	6	14	3	3	6	3	3	1	0	1	0	1	0	.	1	1	1	.	4	.	.	6	.	.	1	.	.	1	.	.	.	.	.	.	.	.	.	.	.	.	.	.	.	.	.
7	21	361	2	8	6	14	3	3	6	3	3	1	0	1	0	1	0	.	1	1	0	.	.	.	.	.	.	.	.	.	.	.	.	.	.	.	.	.	.	.	.	.	.	.	.	.	.	.	.
7	21	362	2	8	6	14	3	3	6	3	3	1	0	1	0	1	0	.	1	1	0	.	.	.	.	.	.	.	.	.	.	.	.	.	.	.	.	.	.	.	.	.	.	.	.	.	.	.	.
7	21	363	2	8	6	14	3	3	6	3	3	1	0	1	0	1	0	.	1	1	0	.	.	.	.	.	.	.	.	.	.	.	.	.	.	.	.	.	.	.	.	.	.	.	.	.	.	.	.
7	21	364	2	8	6	14	3	3	6	3	3	1	0	1	0	1	0	.	1	1	0	.	.	.	.	.	.	.	.	.	.	.	.	.	.	.	.	.	.	.	.	.	.	.	.	.	.	.	.
7	21	365	2	8	6	14	3	3	6	3	3	1	0	1	0	1	0	.	1	0	1	.	6	.	.	4	.	.	.	.	1	.	.	.	.	.	.	.	.	.	.	.	.	.	.	.	.	.	.
7	21	366	2	8	6	14	3	3	6	3	3	1	0	1	0	1	0	.	1	0	1	.	6	.	.	5	1	1	1	.	.	.	.	.	.	.	.	.	.	.	.	.	.	.	.	.	.	.	.
7	21	367	2	8	6	14	3	3	6	3	3	1	0	1	0	1	0	.	1	0	0	.	.	.	.	.	.	.	.	.	.	.	.	.	.	.	.	.	.	.	.	.	.	.	.	.	.	.	.
7	21	368	2	8	6	14	3	3	6	3	3	1	0	1	0	1	0	.	1	0	0	.	.	.	.	.	.	.	.	.	.	.	.	.	.	.	.	.	.	.	.	.	.	.	.	.	.	.	.
7	21	369	2	8	6	14	3	3	6	3	3	1	0	1	0	1	0	.	1	0	0	.	.	.	.	.	.	.	.	.	.	.	.	.	.	.	.	.	.	.	.	.	.	.	.	.	.	.	.
7	21	370	2	8	6	14	3	3	6	3	3	1	0	1	0	1	0	.	1	0	0	.	.	.	.	.	.	.	.	.	.	.	.	.	.	.	.	.	.	.	.	.	.	.	.	.	.	.	.
1	22	371	2	10	10	20	3	3	6	3	3	0	1	1	1	0	0	.	1	1	1	.	1	.	.	1	.	.	1	.	1	.	.	.	.	.	.	.	.	.	.	.	.	.	.	.	.	.	.
1	22	372	2	10	10	20	3	3	6	3	3	0	1	1	1	0	0	.	1	1	1	.	1	.	.	2	1	1	.	.	.	.	.	.	.	.	.	.	.	.	.	.	.	.	.	.	.	.	.
1	22	373	2	10	10	20	3	3	6	3	3	0	1	1	1	0	0	.	1	1	0	.	.	.	.	.	.	.	.	.	.	.	.	.	.	.	.	.	.	.	.	.	.	.	.	.	.	.	.
1	22	374	2	10	10	20	3	3	6	3	3	0	1	1	1	0	0	.	1	1	0	.	.	.	.	.	.	.	.	.	.	.	.	.	.	.	.	.	.	.	.	.	.	.	.	.	.	.	.
1	22	375	2	10	10	20	3	3	6	3	3	0	1	1	1	0	0	.	1	1	0	.	.	.	.	.	.	.	.	.	.	.	.	.	.	.	.	.	.	.	.	.	.	.	.	.	.	.	.
1	22	376	2	10	10	20	3	3	6	3	3	0	1	1	1	0	0	.	1	1	0	.	.	.	.	.	.	.	.	.	.	.	.	.	.	.	.	.	.	.	.	.	.	.	.	.	.	.	.
1	22	377	2	10	10	20	3	3	6	3	3	0	1	1	1	0	0	.	1	1	0	.	.	.	.	.	.	.	.	.	.	.	.	.	.	.	.	.	.	.	.	.	.	.	.	.	.	.	.
1	22	378	2	10	10	20	3	3	6	3	3	0	1	1	1	0	0	.	1	1	0	.	.	.	.	.	.	.	.	.	.	.	.	.	.	.	.	.	.	.	.	.	.	.	.	.	.	.	.
1	22	379	2	10	10	20	3	3	6	3	3	0	1	1	1	0	0	.	1	1	0	.	.	.	.	.	.	.	.	.	.	.	.	.	.	.	.	.	.	.	.	.	.	.	.	.	.	.	.
1	22	380	2	10	10	20	3	3	6	3	3	0	1	1	1	0	0	.	1	1	0	.	.	.	.	.	.	.	.	.	.	.	.	.	.	.	.	.	.	.	.	.	.	.	.	.	.	.	.
1	22	381	2	10	10	20	3	3	6	3	3	0	1	1	1	0	0	.	1	0	0	.	.	.	.	.	.	.	.	.	.	.	.	.	.	.	.	.	.	.	.	.	.	.	.	.	.	.	.
1	22	382	2	10	10	20	3	3	6	3	3	0	1	1	1	0	0	.	1	0	0	.	.	.	.	.	.	.	.	.	.	.	.	.	.	.	.	.	.	.	.	.	.	.	.	.	.	.	.
1	22	383	2	10	10	20	3	3	6	3	3	0	1	1	1	0	0	.	1	0	0	.	.	.	.	.	.	.	.	.	.	.	.	.	.	.	.	.	.	.	.	.	.	.	.	.	.	.	.
1	22	384	2	10	10	20	3	3	6	3	3	0	1	1	1	0	0	.	1	0	0	.	.	.	.	.	.	.	.	.	.	.	.	.	.	.	.	.	.	.	.	.	.	.	.	.	.	.	.
1	22	385	2	10	10	20	3	3	6	3	3	0	1	1	1	0	0	.	1	0	0	.	.	.	.	.	.	.	.	.	.	.	.	.	.	.	.	.	.	.	.	.	.	.	.	.	.	.	.
1	22	386	2	10	10	20	3	3	6	3	3	0	1	1	1	0	0	.	1	0	0	.	.	.	.	.	.	.	.	.	.	.	.	.	.	.	.	.	.	.	.	.	.	.	.	.	.	.	.
1	22	387	2	10	10	20	3	3	6	3	3	0	1	1	1	0	0	.	1	0	0	.	.	.	.	.	.	.	.	.	.	.	.	.	.	.	.	.	.	.	.	.	.	.	.	.	.	.	.
1	22	388	2	10	10	20	3	3	6	3	3	0	1	1	1	0	0	.	1	0	0	.	.	.	.	.	.	.	.	.	.	.	.	.	.	.	.	.	.	.	.	.	.	.	.	.	.	.	.
1	22	389	2	10	10	20	3	3	6	3	3	0	1	1	1	0	0	.	1	0	0	.	.	.	.	.	.	.	.	.	.	.	.	.	.	.	.	.	.	.	.	.	.	.	.	.	.	.	.
1	22	390	2	10	10	20	3	3	6	3	3	0	1	1	1	0	0	.	1	0	0	.	.	.	.	.	.	.	.	.	.	.	.	.	.	.	.	.	.	.	.	.	.	.	.	.	.	.	.
20	23	391	2	5	9	14	3	2	5	3	2	1	1	0	1	0	.	.	1	1	1	.	3	.	.	2	.	1	.	.	.	1	.	.	.	.	.	.	.	.	.	.	.	.	.	.	.	.	.
20	23	392	2	5	9	14	3	2	5	3	2	1	1	0	1	0	.	.	1	1	1	.	4	.	.	3	.	1	.	1	.	.	.	.	.	.	.	.	.	.	.	.	.	.	.	.	.	.	.
20	23	393	2	5	9	14	3	2	5	3	2	1	1	0	1	0	.	.	1	1	0	.	.	.	.	.	.	.	.	.	.	.	.	.	.	.	.	.	.	.	.	.	.	.	.	.	.	.	.
20	23	394	2	5	9	14	3	2	5	3	2	1	1	0	1	0	.	.	1	1	0	.	.	.	.	.	.	.	.	.	.	.	.	.	.	.	.	.	.	.	.	.	.	.	.	.	.	.	.
20	23	395	2	5	9	14	3	2	5	3	2	1	1	0	1	0	.	.	1	1	0	.	.	.	.	.	.	.	.	.	.	.	.	.	.	.	.	.	.	.	.	.	.	.	.	.	.	.	.
20	23	396	2	5	9	14	3	2	5	3	2	1	1	0	1	0	.	.	1	0	1	.	5	.	.	1	.	1	.	1	.	.	.	.	.	.	.	.	.	.	.	.	.	.	.	.	.	.	.
20	23	397	2	5	9	14	3	2	5	3	2	1	1	0	1	0	.	.	1	0	1	.	5	.	.	4	.	.	.	1	.	.	1	.	.	.	.	.	.	.	.	.	.	.	.	.	.	.	.
20	23	398	2	5	9	14	3	2	5	3	2	1	1	0	1	0	.	.	1	0	0	.	.	.	.	.	.	.	.	.	.	.	.	.	.	.	.	.	.	.	.	.	.	.	.	.	.	.	.
20	23	399	2	5	9	14	3	2	5	3	2	1	1	0	1	0	.	.	1	0	0	.	.	.	.	.	.	.	.	.	.	.	.	.	.	.	.	.	.	.	.	.	.	.	.	.	.	.	.
20	23	400	2	5	9	14	3	2	5	3	2	1	1	0	1	0	.	.	1	0	0	.	.	.	.	.	.	.	.	.	.	.	.	.	.	.	.	.	.	.	.	.	.	.	.	.	.	.	.
20	23	401	2	5	9	14	3	2	5	3	2	1	1	0	1	0	.	.	1	0	0	.	.	.	.	.	.	.	.	.	.	.	.	.	.	.	.	.	.	.	.	.	.	.	.	.	.	.	.
20	23	402	2	5	9	14	3	2	5	3	2	1	1	0	1	0	.	.	1	0	0	.	.	.	.	.	.	.	.	.	.	.	.	.	.	.	.	.	.	.	.	.	.	.	.	.	.	.	.
20	23	403	2	5	9	14	3	2	5	3	2	1	1	0	1	0	.	.	1	0	0	.	.	.	.	.	.	.	.	.	.	.	.	.	.	.	.	.	.	.	.	.	.	.	.	.	.	.	.
20	23	404	2	5	9	14	3	2	5	3	2	1	1	0	1	0	.	.	1	0	0	.	.	.	.	.	.	.	.	.	.	.	.	.	.	.	.	.	.	.	.	.	.	.	.	.	.	.	.
5	24	405	2	11	23	34	2	4	6	2	4	0	0	1	0	0	1	.	1	1	1	.	0	.	.	2	.	1	.	.	.	.	.	.	.	.	.	.	.	.	.	.	.	.	.	.	.	.	.
5	24	406	2	11	23	34	2	4	6	2	4	0	0	1	0	0	1	.	1	1	1	.	0	.	.	3	1	1	.	.	.	.	.	.	.	.	.	.	.	.	.	.	.	.	.	.	.	.	.
5	24	407	2	11	23	34	2	4	6	2	4	0	0	1	0	0	1	.	1	1	0	.	.	.	.	.	.	.	.	.	.	.	.	.	.	.	.	.	.	.	.	.	.	.	.	.	.	.	.
5	24	408	2	11	23	34	2	4	6	2	4	0	0	1	0	0	1	.	1	1	0	.	.	.	.	.	.	.	.	.	.	.	.	.	.	.	.	.	.	.	.	.	.	.	.	.	.	.	.
5	24	409	2	11	23	34	2	4	6	2	4	0	0	1	0	0	1	.	1	1	0	.	.	.	.	.	.	.	.	.	.	.	.	.	.	.	.	.	.	.	.	.	.	.	.	.	.	.	.
5	24	410	2	11	23	34	2	4	6	2	4	0	0	1	0	0	1	.	1	1	0	.	.	.	.	.	.	.	.	.	.	.	.	.	.	.	.	.	.	.	.	.	.	.	.	.	.	.	.
5	24	411	2	11	23	34	2	4	6	2	4	0	0	1	0	0	1	.	1	1	0	.	.	.	.	.	.	.	.	.	.	.	.	.	.	.	.	.	.	.	.	.	.	.	.	.	.	.	.
5	24	412	2	11	23	34	2	4	6	2	4	0	0	1	0	0	1	.	1	1	0	.	.	.	.	.	.	.	.	.	.	.	.	.	.	.	.	.	.	.	.	.	.	.	.	.	.	.	.
5	24	413	2	11	23	34	2	4	6	2	4	0	0	1	0	0	1	.	1	1	0	.	.	.	.	.	.	.	.	.	.	.	.	.	.	.	.	.	.	.	.	.	.	.	.	.	.	.	.
5	24	414	2	11	23	34	2	4	6	2	4	0	0	1	0	0	1	.	1	1	0	.	.	.	.	.	.	.	.	.	.	.	.	.	.	.	.	.	.	.	.	.	.	.	.	.	.	.	.
5	24	415	2	11	23	34	2	4	6	2	4	0	0	1	0	0	1	.	1	1	0	.	.	.	.	.	.	.	.	.	.	.	.	.	.	.	.	.	.	.	.	.	.	.	.	.	.	.	.
5	24	416	2	11	23	34	2	4	6	2	4	0	0	1	0	0	1	.	1	0	1	.	0	.	.	1	.	.	.	.	1	.	.	.	.	.	.	.	.	.	.	.	.	.	.	.	.	.	.
5	24	417	2	11	23	34	2	4	6	2	4	0	0	1	0	0	1	.	1	0	1	.	0	.	.	4	1	1	.	.	.	.	.	.	.	.	.	.	.	.	.	.	.	.	.	.	.	.	.
5	24	418	2	11	23	34	2	4	6	2	4	0	0	1	0	0	1	.	1	0	0	.	.	.	.	.	.	.	.	.	.	.	.	.	.	.	.	.	.	.	.	.	.	.	.	.	.	.	.
5	24	419	2	11	23	34	2	4	6	2	4	0	0	1	0	0	1	.	1	0	0	.	.	.	.	.	.	.	.	.	.	.	.	.	.	.	.	.	.	.	.	.	.	.	.	.	.	.	.
5	24	420	2	11	23	34	2	4	6	2	4	0	0	1	0	0	1	.	1	0	0	.	.	.	.	.	.	.	.	.	.	.	.	.	.	.	.	.	.	.	.	.	.	.	.	.	.	.	.
5	24	421	2	11	23	34	2	4	6	2	4	0	0	1	0	0	1	.	1	0	0	.	.	.	.	.	.	.	.	.	.	.	.	.	.	.	.	.	.	.	.	.	.	.	.	.	.	.	.
5	24	422	2	11	23	34	2	4	6	2	4	0	0	1	0	0	1	.	1	0	0	.	.	.	.	.	.	.	.	.	.	.	.	.	.	.	.	.	.	.	.	.	.	.	.	.	.	.	.
5	24	423	2	11	23	34	2	4	6	2	4	0	0	1	0	0	1	.	1	0	0	.	.	.	.	.	.	.	.	.	.	.	.	.	.	.	.	.	.	.	.	.	.	.	.	.	.	.	.
5	24	424	2	11	23	34	2	4	6	2	4	0	0	1	0	0	1	.	1	0	0	.	.	.	.	.	.	.	.	.	.	.	.	.	.	.	.	.	.	.	.	.	.	.	.	.	.	.	.
5	24	425	2	11	23	34	2	4	6	2	4	0	0	1	0	0	1	.	1	0	0	.	.	.	.	.	.	.	.	.	.	.	.	.	.	.	.	.	.	.	.	.	.	.	.	.	.	.	.
5	24	426	2	11	23	34	2	4	6	2	4	0	0	1	0	0	1	.	1	0	0	.	.	.	.	.	.	.	.	.	.	.	.	.	.	.	.	.	.	.	.	.	.	.	.	.	.	.	.
5	24	427	2	11	23	34	2	4	6	2	4	0	0	1	0	0	1	.	1	0	0	.	.	.	.	.	.	.	.	.	.	.	.	.	.	.	.	.	.	.	.	.	.	.	.	.	.	.	.
5	24	428	2	11	23	34	2	4	6	2	4	0	0	1	0	0	1	.	1	0	0	.	.	.	.	.	.	.	.	.	.	.	.	.	.	.	.	.	.	.	.	.	.	.	.	.	.	.	.
5	24	429	2	11	23	34	2	4	6	2	4	0	0	1	0	0	1	.	1	0	0	.	.	.	.	.	.	.	.	.	.	.	.	.	.	.	.	.	.	.	.	.	.	.	.	.	.	.	.
5	24	430	2	11	23	34	2	4	6	2	4	0	0	1	0	0	1	.	1	0	0	.	.	.	.	.	.	.	.	.	.	.	.	.	.	.	.	.	.	.	.	.	.	.	.	.	.	.	.
5	24	431	2	11	23	34	2	4	6	2	4	0	0	1	0	0	1	.	1	0	0	.	.	.	.	.	.	.	.	.	.	.	.	.	.	.	.	.	.	.	.	.	.	.	.	.	.	.	.
5	24	432	2	11	23	34	2	4	6	2	4	0	0	1	0	0	1	.	1	0	0	.	.	.	.	.	.	.	.	.	.	.	.	.	.	.	.	.	.	.	.	.	.	.	.	.	.	.	.
5	24	433	2	11	23	34	2	4	6	2	4	0	0	1	0	0	1	.	1	0	0	.	.	.	.	.	.	.	.	.	.	.	.	.	.	.	.	.	.	.	.	.	.	.	.	.	.	.	.
5	24	434	2	11	23	34	2	4	6	2	4	0	0	1	0	0	1	.	1	0	0	.	.	.	.	.	.	.	.	.	.	.	.	.	.	.	.	.	.	.	.	.	.	.	.	.	.	.	.
5	24	435	2	11	23	34	2	4	6	2	4	0	0	1	0	0	1	.	1	0	0	.	.	.	.	.	.	.	.	.	.	.	.	.	.	.	.	.	.	.	.	.	.	.	.	.	.	.	.
5	24	436	2	11	23	34	2	4	6	2	4	0	0	1	0	0	1	.	1	0	0	.	.	.	.	.	.	.	.	.	.	.	.	.	.	.	.	.	.	.	.	.	.	.	.	.	.	.	.
5	24	437	2	11	23	34	2	4	6	2	4	0	0	1	0	0	1	.	1	0	0	.	.	.	.	.	.	.	.	.	.	.	.	.	.	.	.	.	.	.	.	.	.	.	.	.	.	.	.
5	24	438	2	11	23	34	2	4	6	2	4	0	0	1	0	0	1	.	1	0	0	.	.	.	.	.	.	.	.	.	.	.	.	.	.	.	.	.	.	.	.	.	.	.	.	.	.	.	.
1	25	439	2	11	11	22	3	3	6	3	3	1	0	0	1	1	0	.	1	1	1	.	5	.	.	1	.	1	.	.	.	1	.	.	.	.	.	.	.	.	.	.	.	.	.	.	.	.	.
1	25	440	2	11	11	22	3	3	6	3	3	1	0	0	1	1	0	.	1	1	1	.	6	.	.	2	1	1	.	.	.	.	.	.	.	.	.	.	.	.	.	.	.	.	.	.	.	.	.
1	25	441	2	11	11	22	3	3	6	3	3	1	0	0	1	1	0	.	1	1	1	.	2	.	.	4	.	.	.	.	.	1	.	.	.	.	.	.	.	.	.	.	.	.	.	.	.	.	.
1	25	442	2	11	11	22	3	3	6	3	3	1	0	0	1	1	0	.	1	1	1	.	4	.	.	5	1	1	.	.	.	.	.	.	.	.	.	.	.	.	.	.	.	.	.	.	.	.	.
1	25	443	2	11	11	22	3	3	6	3	3	1	0	0	1	1	0	.	1	1	0	.	.	.	.	.	.	.	.	.	.	.	.	.	.	.	.	.	.	.	.	.	.	.	.	.	.	.	.
1	25	444	2	11	11	22	3	3	6	3	3	1	0	0	1	1	0	.	1	1	0	.	.	.	.	.	.	.	.	.	.	.	.	.	.	.	.	.	.	.	.	.	.	.	.	.	.	.	.
1	25	445	2	11	11	22	3	3	6	3	3	1	0	0	1	1	0	.	1	1	0	.	.	.	.	.	.	.	.	.	.	.	.	.	.	.	.	.	.	.	.	.	.	.	.	.	.	.	.
1	25	446	2	11	11	22	3	3	6	3	3	1	0	0	1	1	0	.	1	1	0	.	.	.	.	.	.	.	.	.	.	.	.	.	.	.	.	.	.	.	.	.	.	.	.	.	.	.	.
1	25	447	2	11	11	22	3	3	6	3	3	1	0	0	1	1	0	.	1	1	0	.	.	.	.	.	.	.	.	.	.	.	.	.	.	.	.	.	.	.	.	.	.	.	.	.	.	.	.
1	25	448	2	11	11	22	3	3	6	3	3	1	0	0	1	1	0	.	1	1	0	.	.	.	.	.	.	.	.	.	.	.	.	.	.	.	.	.	.	.	.	.	.	.	.	.	.	.	.
1	25	449	2	11	11	22	3	3	6	3	3	1	0	0	1	1	0	.	1	1	0	.	.	.	.	.	.	.	.	.	.	.	.	.	.	.	.	.	.	.	.	.	.	.	.	.	.	.	.
1	25	450	2	11	11	22	3	3	6	3	3	1	0	0	1	1	0	.	1	0	1	.	6	.	.	3	.	.	.	.	.	1	.	.	.	.	.	.	.	.	.	.	.	.	.	.	.	.	.
1	25	451	2	11	11	22	3	3	6	3	3	1	0	0	1	1	0	.	1	0	0	.	.	.	.	.	.	.	.	.	.	.	.	.	.	.	.	.	.	.	.	.	.	.	.	.	.	.	.
1	25	452	2	11	11	22	3	3	6	3	3	1	0	0	1	1	0	.	1	0	0	.	.	.	.	.	.	.	.	.	.	.	.	.	.	.	.	.	.	.	.	.	.	.	.	.	.	.	.
1	25	453	2	11	11	22	3	3	6	3	3	1	0	0	1	1	0	.	1	0	0	.	.	.	.	.	.	.	.	.	.	.	.	.	.	.	.	.	.	.	.	.	.	.	.	.	.	.	.
1	25	454	2	11	11	22	3	3	6	3	3	1	0	0	1	1	0	.	1	0	0	.	.	.	.	.	.	.	.	.	.	.	.	.	.	.	.	.	.	.	.	.	.	.	.	.	.	.	.
1	25	455	2	11	11	22	3	3	6	3	3	1	0	0	1	1	0	.	1	0	0	.	.	.	.	.	.	.	.	.	.	.	.	.	.	.	.	.	.	.	.	.	.	.	.	.	.	.	.
1	25	456	2	11	11	22	3	3	6	3	3	1	0	0	1	1	0	.	1	0	0	.	.	.	.	.	.	.	.	.	.	.	.	.	.	.	.	.	.	.	.	.	.	.	.	.	.	.	.
1	25	457	2	11	11	22	3	3	6	3	3	1	0	0	1	1	0	.	1	0	0	.	.	.	.	.	.	.	.	.	.	.	.	.	.	.	.	.	.	.	.	.	.	.	.	.	.	.	.
1	25	458	2	11	11	22	3	3	6	3	3	1	0	0	1	1	0	.	1	0	0	.	.	.	.	.	.	.	.	.	.	.	.	.	.	.	.	.	.	.	.	.	.	.	.	.	.	.	.
1	25	459	2	11	11	22	3	3	6	3	3	1	0	0	1	1	0	.	1	0	0	.	.	.	.	.	.	.	.	.	.	.	.	.	.	.	.	.	.	.	.	.	.	.	.	.	.	.	.
1	25	460	2	11	11	22	3	3	6	3	3	1	0	0	1	1	0	.	1	0	0	.	.	.	.	.	.	.	.	.	.	.	.	.	.	.	.	.	.	.	.	.	.	.	.	.	.	.	.
10	26	461	2	7	19	26	3	2	5	3	2	1	0	0	1	1	.	.	1	1	1	.	3	.	.	1	.	.	.	.	1	.	.	.	.	.	.	.	.	.	.	.	.	.	.	.	.	.	.
10	26	462	2	7	19	26	3	2	5	3	2	1	0	0	1	1	.	.	1	1	1	.	0	.	.	3	.	.	.	.	1	.	.	.	.	.	.	.	.	.	.	.	.	.	.	.	.	.	.
10	26	463	2	7	19	26	3	2	5	3	2	1	0	0	1	1	.	.	1	1	0	.	.	.	.	.	.	.	.	.	.	.	.	.	.	.	.	.	.	.	.	.	.	.	.	.	.	.	.
10	26	464	2	7	19	26	3	2	5	3	2	1	0	0	1	1	.	.	1	1	0	.	.	.	.	.	.	.	.	.	.	.	.	.	.	.	.	.	.	.	.	.	.	.	.	.	.	.	.
10	26	465	2	7	19	26	3	2	5	3	2	1	0	0	1	1	.	.	1	1	0	.	.	.	.	.	.	.	.	.	.	.	.	.	.	.	.	.	.	.	.	.	.	.	.	.	.	.	.
10	26	466	2	7	19	26	3	2	5	3	2	1	0	0	1	1	.	.	1	1	0	.	.	.	.	.	.	.	.	.	.	.	.	.	.	.	.	.	.	.	.	.	.	.	.	.	.	.	.
10	26	467	2	7	19	26	3	2	5	3	2	1	0	0	1	1	.	.	1	1	0	.	.	.	.	.	.	.	.	.	.	.	.	.	.	.	.	.	.	.	.	.	.	.	.	.	.	.	.
10	26	468	2	7	19	26	3	2	5	3	2	1	0	0	1	1	.	.	1	0	1	.	0	.	.	2	.	.	.	1	1	.	.	.	.	.	.	.	.	.	.	.	.	.	.	.	.	.	.
10	26	469	2	7	19	26	3	2	5	3	2	1	0	0	1	1	.	.	1	0	0	.	.	.	.	.	.	.	.	.	.	.	.	.	.	.	.	.	.	.	.	.	.	.	.	.	.	.	.
10	26	470	2	7	19	26	3	2	5	3	2	1	0	0	1	1	.	.	1	0	0	.	.	.	.	.	.	.	.	.	.	.	.	.	.	.	.	.	.	.	.	.	.	.	.	.	.	.	.
10	26	471	2	7	19	26	3	2	5	3	2	1	0	0	1	1	.	.	1	0	0	.	.	.	.	.	.	.	.	.	.	.	.	.	.	.	.	.	.	.	.	.	.	.	.	.	.	.	.
10	26	472	2	7	19	26	3	2	5	3	2	1	0	0	1	1	.	.	1	0	0	.	.	.	.	.	.	.	.	.	.	.	.	.	.	.	.	.	.	.	.	.	.	.	.	.	.	.	.
10	26	473	2	7	19	26	3	2	5	3	2	1	0	0	1	1	.	.	1	0	0	.	.	.	.	.	.	.	.	.	.	.	.	.	.	.	.	.	.	.	.	.	.	.	.	.	.	.	.
10	26	474	2	7	19	26	3	2	5	3	2	1	0	0	1	1	.	.	1	0	0	.	.	.	.	.	.	.	.	.	.	.	.	.	.	.	.	.	.	.	.	.	.	.	.	.	.	.	.
10	26	475	2	7	19	26	3	2	5	3	2	1	0	0	1	1	.	.	1	0	0	.	.	.	.	.	.	.	.	.	.	.	.	.	.	.	.	.	.	.	.	.	.	.	.	.	.	.	.
10	26	476	2	7	19	26	3	2	5	3	2	1	0	0	1	1	.	.	1	0	0	.	.	.	.	.	.	.	.	.	.	.	.	.	.	.	.	.	.	.	.	.	.	.	.	.	.	.	.
10	26	477	2	7	19	26	3	2	5	3	2	1	0	0	1	1	.	.	1	0	0	.	.	.	.	.	.	.	.	.	.	.	.	.	.	.	.	.	.	.	.	.	.	.	.	.	.	.	.
10	26	478	2	7	19	26	3	2	5	3	2	1	0	0	1	1	.	.	1	0	0	.	.	.	.	.	.	.	.	.	.	.	.	.	.	.	.	.	.	.	.	.	.	.	.	.	.	.	.
10	26	479	2	7	19	26	3	2	5	3	2	1	0	0	1	1	.	.	1	0	0	.	.	.	.	.	.	.	.	.	.	.	.	.	.	.	.	.	.	.	.	.	.	.	.	.	.	.	.
10	26	480	2	7	19	26	3	2	5	3	2	1	0	0	1	1	.	.	1	0	0	.	.	.	.	.	.	.	.	.	.	.	.	.	.	.	.	.	.	.	.	.	.	.	.	.	.	.	.
10	26	481	2	7	19	26	3	2	5	3	2	1	0	0	1	1	.	.	1	0	0	.	.	.	.	.	.	.	.	.	.	.	.	.	.	.	.	.	.	.	.	.	.	.	.	.	.	.	.
10	26	482	2	7	19	26	3	2	5	3	2	1	0	0	1	1	.	.	1	0	0	.	.	.	.	.	.	.	.	.	.	.	.	.	.	.	.	.	.	.	.	.	.	.	.	.	.	.	.
10	26	483	2	7	19	26	3	2	5	3	2	1	0	0	1	1	.	.	1	0	0	.	.	.	.	.	.	.	.	.	.	.	.	.	.	.	.	.	.	.	.	.	.	.	.	.	.	.	.
10	26	484	2	7	19	26	3	2	5	3	2	1	0	0	1	1	.	.	1	0	0	.	.	.	.	.	.	.	.	.	.	.	.	.	.	.	.	.	.	.	.	.	.	.	.	.	.	.	.
10	26	485	2	7	19	26	3	2	5	3	2	1	0	0	1	1	.	.	1	0	0	.	.	.	.	.	.	.	.	.	.	.	.	.	.	.	.	.	.	.	.	.	.	.	.	.	.	.	.
10	26	486	2	7	19	26	3	2	5	3	2	1	0	0	1	1	.	.	1	0	0	.	.	.	.	.	.	.	.	.	.	.	.	.	.	.	.	.	.	.	.	.	.	.	.	.	.	.	.
9	27	487	2	2	5	7	1	3	4	1	3	1	0	0	0	.	.	.	0	1	1	.	1	.	.	3	.	.	.	.	.	1	.	1	1	1	.	1	.	.	4	.	.	.	.	.	1	.	.
9	27	488	2	2	5	7	1	3	4	1	3	1	0	0	0	.	.	.	0	1	0	.	.	.	.	.	.	.	.	.	.	.	.	1	1	0	.	.	.	.	.	.	.	.	.	.	.	.	.
9	27	489	2	2	5	7	1	3	4	1	3	1	0	0	0	.	.	.	0	0	1	.	1	.	.	1	.	.	.	.	.	1	.	1	0	0	.	.	.	.	.	.	.	.	.	.	.	.	.
9	27	490	2	2	5	7	1	3	4	1	3	1	0	0	0	.	.	.	0	0	1	.	1	.	.	2	.	.	.	.	.	1	.	1	0	0	.	.	.	.	.	.	.	.	.	.	.	.	.
9	27	491	2	2	5	7	1	3	4	1	3	1	0	0	0	.	.	.	0	0	0	.	.	.	.	.	.	.	.	.	.	.	.	1	0	0	.	.	.	.	.	.	.	.	.	.	.	.	.
9	27	492	2	2	5	7	1	3	4	1	3	1	0	0	0	.	.	.	0	0	0	.	.	.	.	.	.	.	.	.	.	.	.	1	0	0	.	.	.	.	.	.	.	.	.	.	.	.	.
9	27	493	2	2	5	7	1	3	4	1	3	1	0	0	0	.	.	.	0	0	0	.	.	.	.	.	.	.	.	.	.	.	.	1	0	0	.	.	.	.	.	.	.	.	.	.	.	.	.
2	28	494	2	17	12	29	1	3	4	1	3	0	0	1	0	.	.	.	1	1	0	.	.	.	.	.	.	.	.	.	.	.	.	.	.	.	.	.	.	.	.	.	.	.	.	.	.	.	.
2	28	495	2	17	12	29	1	3	4	1	3	0	0	1	0	.	.	.	1	1	0	.	.	.	.	.	.	.	.	.	.	.	.	.	.	.	.	.	.	.	.	.	.	.	.	.	.	.	.
2	28	496	2	17	12	29	1	3	4	1	3	0	0	1	0	.	.	.	1	1	0	.	.	.	.	.	.	.	.	.	.	.	.	.	.	.	.	.	.	.	.	.	.	.	.	.	.	.	.
2	28	497	2	17	12	29	1	3	4	1	3	0	0	1	0	.	.	.	1	1	0	.	.	.	.	.	.	.	.	.	.	.	.	.	.	.	.	.	.	.	.	.	.	.	.	.	.	.	.
2	28	498	2	17	12	29	1	3	4	1	3	0	0	1	0	.	.	.	1	1	0	.	.	.	.	.	.	.	.	.	.	.	.	.	.	.	.	.	.	.	.	.	.	.	.	.	.	.	.
2	28	499	2	17	12	29	1	3	4	1	3	0	0	1	0	.	.	.	1	1	0	.	.	.	.	.	.	.	.	.	.	.	.	.	.	.	.	.	.	.	.	.	.	.	.	.	.	.	.
2	28	500	2	17	12	29	1	3	4	1	3	0	0	1	0	.	.	.	1	1	0	.	.	.	.	.	.	.	.	.	.	.	.	.	.	.	.	.	.	.	.	.	.	.	.	.	.	.	.
2	28	501	2	17	12	29	1	3	4	1	3	0	0	1	0	.	.	.	1	1	0	.	.	.	.	.	.	.	.	.	.	.	.	.	.	.	.	.	.	.	.	.	.	.	.	.	.	.	.
2	28	502	2	17	12	29	1	3	4	1	3	0	0	1	0	.	.	.	1	1	0	.	.	.	.	.	.	.	.	.	.	.	.	.	.	.	.	.	.	.	.	.	.	.	.	.	.	.	.
2	28	503	2	17	12	29	1	3	4	1	3	0	0	1	0	.	.	.	1	1	0	.	.	.	.	.	.	.	.	.	.	.	.	.	.	.	.	.	.	.	.	.	.	.	.	.	.	.	.
2	28	504	2	17	12	29	1	3	4	1	3	0	0	1	0	.	.	.	1	1	0	.	.	.	.	.	.	.	.	.	.	.	.	.	.	.	.	.	.	.	.	.	.	.	.	.	.	.	.
2	28	505	2	17	12	29	1	3	4	1	3	0	0	1	0	.	.	.	1	1	0	.	.	.	.	.	.	.	.	.	.	.	.	.	.	.	.	.	.	.	.	.	.	.	.	.	.	.	.
2	28	506	2	17	12	29	1	3	4	1	3	0	0	1	0	.	.	.	1	1	0	.	.	.	.	.	.	.	.	.	.	.	.	.	.	.	.	.	.	.	.	.	.	.	.	.	.	.	.
2	28	507	2	17	12	29	1	3	4	1	3	0	0	1	0	.	.	.	1	1	0	.	.	.	.	.	.	.	.	.	.	.	.	.	.	.	.	.	.	.	.	.	.	.	.	.	.	.	.
2	28	508	2	17	12	29	1	3	4	1	3	0	0	1	0	.	.	.	1	1	0	.	.	.	.	.	.	.	.	.	.	.	.	.	.	.	.	.	.	.	.	.	.	.	.	.	.	.	.
2	28	509	2	17	12	29	1	3	4	1	3	0	0	1	0	.	.	.	1	1	0	.	.	.	.	.	.	.	.	.	.	.	.	.	.	.	.	.	.	.	.	.	.	.	.	.	.	.	.
2	28	510	2	17	12	29	1	3	4	1	3	0	0	1	0	.	.	.	1	1	0	.	.	.	.	.	.	.	.	.	.	.	.	.	.	.	.	.	.	.	.	.	.	.	.	.	.	.	.
2	28	511	2	17	12	29	1	3	4	1	3	0	0	1	0	.	.	.	1	0	1	.	1	.	.	1	.	.	.	.	1	1	.	.	.	.	.	.	.	.	.	.	.	.	.	.	.	.	.
2	28	512	2	17	12	29	1	3	4	1	3	0	0	1	0	.	.	.	1	0	0	.	.	.	.	.	.	.	.	.	.	.	.	.	.	.	.	.	.	.	.	.	.	.	.	.	.	.	.
2	28	513	2	17	12	29	1	3	4	1	3	0	0	1	0	.	.	.	1	0	0	.	.	.	.	.	.	.	.	.	.	.	.	.	.	.	.	.	.	.	.	.	.	.	.	.	.	.	.
2	28	514	2	17	12	29	1	3	4	1	3	0	0	1	0	.	.	.	1	0	0	.	.	.	.	.	.	.	.	.	.	.	.	.	.	.	.	.	.	.	.	.	.	.	.	.	.	.	.
2	28	515	2	17	12	29	1	3	4	1	3	0	0	1	0	.	.	.	1	0	0	.	.	.	.	.	.	.	.	.	.	.	.	.	.	.	.	.	.	.	.	.	.	.	.	.	.	.	.
2	28	516	2	17	12	29	1	3	4	1	3	0	0	1	0	.	.	.	1	0	0	.	.	.	.	.	.	.	.	.	.	.	.	.	.	.	.	.	.	.	.	.	.	.	.	.	.	.	.
2	28	517	2	17	12	29	1	3	4	1	3	0	0	1	0	.	.	.	1	0	0	.	.	.	.	.	.	.	.	.	.	.	.	.	.	.	.	.	.	.	.	.	.	.	.	.	.	.	.
2	28	518	2	17	12	29	1	3	4	1	3	0	0	1	0	.	.	.	1	0	0	.	.	.	.	.	.	.	.	.	.	.	.	.	.	.	.	.	.	.	.	.	.	.	.	.	.	.	.
2	28	519	2	17	12	29	1	3	4	1	3	0	0	1	0	.	.	.	1	0	0	.	.	.	.	.	.	.	.	.	.	.	.	.	.	.	.	.	.	.	.	.	.	.	.	.	.	.	.
2	28	520	2	17	12	29	1	3	4	1	3	0	0	1	0	.	.	.	1	0	0	.	.	.	.	.	.	.	.	.	.	.	.	.	.	.	.	.	.	.	.	.	.	.	.	.	.	.	.
2	28	521	2	17	12	29	1	3	4	1	3	0	0	1	0	.	.	.	1	0	0	.	.	.	.	.	.	.	.	.	.	.	.	.	.	.	.	.	.	.	.	.	.	.	.	.	.	.	.
2	28	522	2	17	12	29	1	3	4	1	3	0	0	1	0	.	.	.	1	0	0	.	.	.	.	.	.	.	.	.	.	.	.	.	.	.	.	.	.	.	.	.	.	.	.	.	.	.	.
11	29	523	3	10	20	30	4	2	6	4	2	1	0	0	1	1	1	.	1	1	0	.	.	.	.	.	.	.	.	.	.	.	.	.	.	.	.	.	.	.	.	.	.	.	.	.	.	.	.
11	29	524	3	10	20	30	4	2	6	4	2	1	0	0	1	1	1	.	1	1	0	.	.	.	.	.	.	.	.	.	.	.	.	.	.	.	.	.	.	.	.	.	.	.	.	.	.	.	.
11	29	525	3	10	20	30	4	2	6	4	2	1	0	0	1	1	1	.	1	1	0	.	.	.	.	.	.	.	.	.	.	.	.	.	.	.	.	.	.	.	.	.	.	.	.	.	.	.	.
11	29	526	3	10	20	30	4	2	6	4	2	1	0	0	1	1	1	.	1	1	0	.	.	.	.	.	.	.	.	.	.	.	.	.	.	.	.	.	.	.	.	.	.	.	.	.	.	.	.
11	29	527	3	10	20	30	4	2	6	4	2	1	0	0	1	1	1	.	1	1	0	.	.	.	.	.	.	.	.	.	.	.	.	.	.	.	.	.	.	.	.	.	.	.	.	.	.	.	.
11	29	528	3	10	20	30	4	2	6	4	2	1	0	0	1	1	1	.	1	1	0	.	.	.	.	.	.	.	.	.	.	.	.	.	.	.	.	.	.	.	.	.	.	.	.	.	.	.	.
11	29	529	3	10	20	30	4	2	6	4	2	1	0	0	1	1	1	.	1	1	0	.	.	.	.	.	.	.	.	.	.	.	.	.	.	.	.	.	.	.	.	.	.	.	.	.	.	.	.
11	29	530	3	10	20	30	4	2	6	4	2	1	0	0	1	1	1	.	1	1	0	.	.	.	.	.	.	.	.	.	.	.	.	.	.	.	.	.	.	.	.	.	.	.	.	.	.	.	.
11	29	531	3	10	20	30	4	2	6	4	2	1	0	0	1	1	1	.	1	1	1	.	1	.	.	1	.	1	.	.	.	.	.	.	.	.	.	.	.	.	.	.	.	.	.	.	.	.	.
11	29	532	3	10	20	30	4	2	6	4	2	1	0	0	1	1	1	.	1	1	1	.	0	.	.	2	.	.	.	.	.	.	1	.	.	.	.	.	.	.	.	.	.	.	.	.	.	.	.
11	29	533	3	10	20	30	4	2	6	4	2	1	0	0	1	1	1	.	1	0	0	.	.	.	.	.	.	.	.	.	.	.	.	.	.	.	.	.	.	.	.	.	.	.	.	.	.	.	.
11	29	534	3	10	20	30	4	2	6	4	2	1	0	0	1	1	1	.	1	0	0	.	.	.	.	.	.	.	.	.	.	.	.	.	.	.	.	.	.	.	.	.	.	.	.	.	.	.	.
11	29	535	3	10	20	30	4	2	6	4	2	1	0	0	1	1	1	.	1	0	0	.	.	.	.	.	.	.	.	.	.	.	.	.	.	.	.	.	.	.	.	.	.	.	.	.	.	.	.
11	29	536	3	10	20	30	4	2	6	4	2	1	0	0	1	1	1	.	1	0	0	.	.	.	.	.	.	.	.	.	.	.	.	.	.	.	.	.	.	.	.	.	.	.	.	.	.	.	.
11	29	537	3	10	20	30	4	2	6	4	2	1	0	0	1	1	1	.	1	0	0	.	.	.	.	.	.	.	.	.	.	.	.	.	.	.	.	.	.	.	.	.	.	.	.	.	.	.	.
11	29	538	3	10	20	30	4	2	6	4	2	1	0	0	1	1	1	.	1	0	0	.	.	.	.	.	.	.	.	.	.	.	.	.	.	.	.	.	.	.	.	.	.	.	.	.	.	.	.
11	29	539	3	10	20	30	4	2	6	4	2	1	0	0	1	1	1	.	1	0	0	.	.	.	.	.	.	.	.	.	.	.	.	.	.	.	.	.	.	.	.	.	.	.	.	.	.	.	.
11	29	540	3	10	20	30	4	2	6	4	2	1	0	0	1	1	1	.	1	0	0	.	.	.	.	.	.	.	.	.	.	.	.	.	.	.	.	.	.	.	.	.	.	.	.	.	.	.	.
11	29	541	3	10	20	30	4	2	6	4	2	1	0	0	1	1	1	.	1	0	0	.	.	.	.	.	.	.	.	.	.	.	.	.	.	.	.	.	.	.	.	.	.	.	.	.	.	.	.
11	29	542	3	10	20	30	4	2	6	4	2	1	0	0	1	1	1	.	1	0	0	.	.	.	.	.	.	.	.	.	.	.	.	.	.	.	.	.	.	.	.	.	.	.	.	.	.	.	.
11	29	543	3	10	20	30	4	2	6	4	2	1	0	0	1	1	1	.	1	0	0	.	.	.	.	.	.	.	.	.	.	.	.	.	.	.	.	.	.	.	.	.	.	.	.	.	.	.	.
11	29	544	3	10	20	30	4	2	6	4	2	1	0	0	1	1	1	.	1	0	0	.	.	.	.	.	.	.	.	.	.	.	.	.	.	.	.	.	.	.	.	.	.	.	.	.	.	.	.
11	29	545	3	10	20	30	4	2	6	4	2	1	0	0	1	1	1	.	1	0	0	.	.	.	.	.	.	.	.	.	.	.	.	.	.	.	.	.	.	.	.	.	.	.	.	.	.	.	.
11	29	546	3	10	20	30	4	2	6	4	2	1	0	0	1	1	1	.	1	0	0	.	.	.	.	.	.	.	.	.	.	.	.	.	.	.	.	.	.	.	.	.	.	.	.	.	.	.	.
11	29	547	3	10	20	30	4	2	6	4	2	1	0	0	1	1	1	.	1	0	0	.	.	.	.	.	.	.	.	.	.	.	.	.	.	.	.	.	.	.	.	.	.	.	.	.	.	.	.
11	29	548	3	10	20	30	4	2	6	4	2	1	0	0	1	1	1	.	1	0	0	.	.	.	.	.	.	.	.	.	.	.	.	.	.	.	.	.	.	.	.	.	.	.	.	.	.	.	.
11	29	549	3	10	20	30	4	2	6	4	2	1	0	0	1	1	1	.	1	0	0	.	.	.	.	.	.	.	.	.	.	.	.	.	.	.	.	.	.	.	.	.	.	.	.	.	.	.	.
11	29	550	3	10	20	30	4	2	6	4	2	1	0	0	1	1	1	.	1	0	1	.	0	.	.	3	.	1	.	.	.	.	.	.	.	.	.	.	.	.	.	.	.	.	.	.	.	.	.
11	29	551	3	10	20	30	4	2	6	4	2	1	0	0	1	1	1	.	1	0	1	.	0	.	.	4	.	1	.	1	.	.	.	.	.	.	.	.	.	.	.	.	.	.	.	.	.	.	.
11	29	552	3	10	20	30	4	2	6	4	2	1	0	0	1	1	1	.	1	0	1	.	0	.	.	5	1	1	.	.	.	.	.	.	.	.	.	.	.	.	.	.	.	.	.	.	.	.	.
13	30	553	3	5	5	10	1	4	5	1	4	1	0	0	0	0	.	.	1	1	0	.	.	.	.	.	.	.	.	.	.	.	.	.	.	.	.	.	.	.	.	.	.	.	.	.	.	.	.
13	30	554	3	5	5	10	1	4	5	1	4	1	0	0	0	0	.	.	1	1	0	.	.	.	.	.	.	.	.	.	.	.	.	.	.	.	.	.	.	.	.	.	.	.	.	.	.	.	.
13	30	555	3	5	5	10	1	4	5	1	4	1	0	0	0	0	.	.	1	1	0	.	.	.	.	.	.	.	.	.	.	.	.	.	.	.	.	.	.	.	.	.	.	.	.	.	.	.	.
13	30	556	3	5	5	10	1	4	5	1	4	1	0	0	0	0	.	.	1	1	0	.	.	.	.	.	.	.	.	.	.	.	.	.	.	.	.	.	.	.	.	.	.	.	.	.	.	.	.
13	30	557	3	5	5	10	1	4	5	1	4	1	0	0	0	0	.	.	1	1	1	.	0	.	.	1	.	.	.	.	1	.	.	.	.	.	.	.	.	.	.	.	.	.	.	.	.	.	.
13	30	558	3	5	5	10	1	4	5	1	4	1	0	0	0	0	.	.	1	0	0	.	.	.	.	.	.	.	.	.	.	.	.	.	.	.	.	.	.	.	.	.	.	.	.	.	.	.	.
13	30	559	3	5	5	10	1	4	5	1	4	1	0	0	0	0	.	.	1	0	0	.	.	.	.	.	.	.	.	.	.	.	.	.	.	.	.	.	.	.	.	.	.	.	.	.	.	.	.
13	30	560	3	5	5	10	1	4	5	1	4	1	0	0	0	0	.	.	1	0	1	.	0	.	.	2	.	.	.	.	1	.	.	.	.	.	.	.	.	.	.	.	.	.	.	.	.	.	.
13	30	561	3	5	5	10	1	4	5	1	4	1	0	0	0	0	.	.	1	0	1	.	4	.	.	3	.	.	.	.	.	1	.	.	.	.	.	.	.	.	.	.	.	.	.	.	.	.	.
13	30	562	3	5	5	10	1	4	5	1	4	1	0	0	0	0	.	.	1	0	1	.	0	.	.	4	.	.	.	.	1	.	.	.	.	.	.	.	.	.	.	.	.	.	.	.	.	.	.
16	31	563	3	1	7	8	1	3	4	1	3	0	1	0	0	.	.	.	1	1	0	.	.	.	.	.	.	.	.	.	.	.	.	.	.	.	.	.	.	.	.	.	.	.	.	.	.	.	.
16	31	564	3	1	7	8	1	3	4	1	3	0	1	0	0	.	.	.	1	0	0	.	.	.	.	.	.	.	.	.	.	.	.	.	.	.	.	.	.	.	.	.	.	.	.	.	.	.	.
16	31	565	3	1	7	8	1	3	4	1	3	0	1	0	0	.	.	.	1	0	0	.	.	.	.	.	.	.	.	.	.	.	.	.	.	.	.	.	.	.	.	.	.	.	.	.	.	.	.
16	31	566	3	1	7	8	1	3	4	1	3	0	1	0	0	.	.	.	1	0	0	.	.	.	.	.	.	.	.	.	.	.	.	.	.	.	.	.	.	.	.	.	.	.	.	.	.	.	.
16	31	567	3	1	7	8	1	3	4	1	3	0	1	0	0	.	.	.	1	0	0	.	.	.	.	.	.	.	.	.	.	.	.	.	.	.	.	.	.	.	.	.	.	.	.	.	.	.	.
16	31	568	3	1	7	8	1	3	4	1	3	0	1	0	0	.	.	.	1	0	1	.	2	.	.	1	.	.	.	.	.	1	.	.	.	.	.	.	.	.	.	.	.	.	.	.	.	.	.
16	31	569	3	1	7	8	1	3	4	1	3	0	1	0	0	.	.	.	1	0	1	.	2	.	.	2	.	.	.	1	.	1	.	.	.	.	.	.	.	.	.	.	.	.	.	.	.	.	.
16	31	570	3	1	7	8	1	3	4	1	3	0	1	0	0	.	.	.	1	0	1	.	1	.	2	3,4	.	.	.	1	1	1	.	.	.	.	.	.	.	.	.	.	.	.	.	.	.	.	.
16	32	571	3	3	17	20	3	2	5	2	3	1	0	1	0	0	.	.	1	1	0	.	.	.	.	.	.	.	.	.	.	.	.	.	.	.	.	.	.	.	.	.	.	.	.	.	.	.	.
16	32	572	3	3	17	20	3	2	5	2	3	1	0	1	0	0	.	.	1	1	0	.	.	.	.	.	.	.	.	.	.	.	.	.	.	.	.	.	.	.	.	.	.	.	.	.	.	.	.
16	32	573	3	3	17	20	3	2	5	2	3	1	0	1	0	0	.	.	1	1	1	.	5	.	.	2	.	.	.	.	.	.	1	.	.	.	.	.	.	.	.	.	.	.	.	.	.	.	.
16	32	574	3	3	17	20	3	2	5	2	3	1	0	1	0	0	.	.	1	0	1	.	5	.	.	1	.	.	.	.	.	.	1	.	.	.	.	.	.	.	.	.	.	.	.	.	.	.	.
16	32	575	3	3	17	20	3	2	5	2	3	1	0	1	0	0	.	.	1	0	0	.	.	.	.	.	.	.	.	.	.	.	.	.	.	.	.	.	.	.	.	.	.	.	.	.	.	.	.
16	32	576	3	3	17	20	3	2	5	2	3	1	0	1	0	0	.	.	1	0	0	.	.	.	.	.	.	.	.	.	.	.	.	.	.	.	.	.	.	.	.	.	.	.	.	.	.	.	.
16	32	577	3	3	17	20	3	2	5	2	3	1	0	1	0	0	.	.	1	0	0	.	.	.	.	.	.	.	.	.	.	.	.	.	.	.	.	.	.	.	.	.	.	.	.	.	.	.	.
16	32	578	3	3	17	20	3	2	5	2	3	1	0	1	0	0	.	.	1	0	0	.	.	.	.	.	.	.	.	.	.	.	.	.	.	.	.	.	.	.	.	.	.	.	.	.	.	.	.
16	32	579	3	3	17	20	3	2	5	2	3	1	0	1	0	0	.	.	1	0	0	.	.	.	.	.	.	.	.	.	.	.	.	.	.	.	.	.	.	.	.	.	.	.	.	.	.	.	.
16	32	580	3	3	17	20	3	2	5	2	3	1	0	1	0	0	.	.	1	0	0	.	.	.	.	.	.	.	.	.	.	.	.	.	.	.	.	.	.	.	.	.	.	.	.	.	.	.	.
16	32	581	3	3	17	20	3	2	5	2	3	1	0	1	0	0	.	.	1	0	0	.	.	.	.	.	.	.	.	.	.	.	.	.	.	.	.	.	.	.	.	.	.	.	.	.	.	.	.
16	32	582	3	3	17	20	3	2	5	2	3	1	0	1	0	0	.	.	1	0	0	.	.	.	.	.	.	.	.	.	.	.	.	.	.	.	.	.	.	.	.	.	.	.	.	.	.	.	.
16	32	583	3	3	17	20	3	2	5	2	3	1	0	1	0	0	.	.	1	0	0	.	.	.	.	.	.	.	.	.	.	.	.	.	.	.	.	.	.	.	.	.	.	.	.	.	.	.	.
16	32	584	3	3	17	20	3	2	5	2	3	1	0	1	0	0	.	.	1	0	0	.	.	.	.	.	.	.	.	.	.	.	.	.	.	.	.	.	.	.	.	.	.	.	.	.	.	.	.
16	32	585	3	3	17	20	3	2	5	2	3	1	0	1	0	0	.	.	1	0	1	.	5	.	2	3	.	.	.	.	1	.	.	1	0	1	.	3	.	.	4	.	.	.	.	1	.	.	.
16	32	586	3	3	17	20	3	2	5	2	3	1	0	1	0	0	.	.	1	0	1	.	5	.	.	5	.	1	.	.	.	.	.	.	.	.	.	.	.	.	.	.	.	.	.	.	.	.	.
16	32	587	3	3	17	20	3	2	5	2	3	1	0	1	0	0	.	.	1	0	1	.	5	.	.	6	.	.	.	.	1	.	.	.	.	.	.	.	.	.	.	.	.	.	.	.	.	.	.
16	32	588	3	3	17	20	3	2	5	2	3	1	0	1	0	0	.	.	1	0	1	.	1	.	.	7	.	.	.	.	.	1	.	.	.	.	.	.	.	.	.	.	.	.	.	.	.	.	.
16	32	589	3	3	17	20	3	2	5	2	3	1	0	1	0	0	.	.	1	0	1	.	1	.	.	8	.	.	.	.	.	1	.	.	.	.	.	.	.	.	.	.	.	.	.	.	.	.	.
16	32	590	3	3	17	20	3	2	5	2	3	1	0	1	0	0	.	.	1	0	1	.	1	.	.	9	.	.	.	.	.	1	.	.	.	.	.	.	.	.	.	.	.	.	.	.	.	.	.
3	33	591	3	10	15	25	2	2	4	2	2	1	0	0	1	.	.	.	1	1	0	.	.	.	.	.	.	.	.	.	.	.	.	.	.	.	.	.	.	.	.	.	.	.	.	.	.	.	.
3	33	592	3	10	15	25	2	2	4	2	2	1	0	0	1	.	.	.	1	1	0	.	.	.	.	.	.	.	.	.	.	.	.	.	.	.	.	.	.	.	.	.	.	.	.	.	.	.	.
3	33	593	3	10	15	25	2	2	4	2	2	1	0	0	1	.	.	.	1	1	0	.	.	.	.	.	.	.	.	.	.	.	.	.	.	.	.	.	.	.	.	.	.	.	.	.	.	.	.
3	33	594	3	10	15	25	2	2	4	2	2	1	0	0	1	.	.	.	1	1	0	.	.	.	.	.	.	.	.	.	.	.	.	.	.	.	.	.	.	.	.	.	.	.	.	.	.	.	.
3	33	595	3	10	15	25	2	2	4	2	2	1	0	0	1	.	.	.	1	1	0	.	.	.	.	.	.	.	.	.	.	.	.	.	.	.	.	.	.	.	.	.	.	.	.	.	.	.	.
3	33	596	3	10	15	25	2	2	4	2	2	1	0	0	1	.	.	.	1	1	0	.	.	.	.	.	.	.	.	.	.	.	.	.	.	.	.	.	.	.	.	.	.	.	.	.	.	.	.
3	33	597	3	10	15	25	2	2	4	2	2	1	0	0	1	.	.	.	1	1	1	.	4	.	.	2	.	1	.	.	.	.	.	.	.	.	.	.	.	.	.	.	.	.	.	.	.	.	.
3	33	598	3	10	15	25	2	2	4	2	2	1	0	0	1	.	.	.	1	1	1	.	1	.	.	5	.	.	.	.	.	.	1	.	.	.	.	.	.	.	.	.	.	.	.	.	.	.	.
3	33	599	3	10	15	25	2	2	4	2	2	1	0	0	1	.	.	.	1	1	1	.	1	.	.	4	.	.	.	.	1	.	.	.	.	.	.	.	.	.	.	.	.	.	.	.	.	.	.
3	33	600	3	10	15	25	2	2	4	2	2	1	0	0	1	.	.	.	1	1	1	.	1	.	.	6	.	.	.	.	1	.	.	.	.	.	.	.	.	.	.	.	.	.	.	.	.	.	.
3	33	601	3	10	15	25	2	2	4	2	2	1	0	0	1	.	.	.	1	0	0	.	.	.	.	.	.	.	.	.	.	.	.	.	.	.	.	.	.	.	.	.	.	.	.	.	.	.	.
3	33	602	3	10	15	25	2	2	4	2	2	1	0	0	1	.	.	.	1	0	0	.	.	.	.	.	.	.	.	.	.	.	.	.	.	.	.	.	.	.	.	.	.	.	.	.	.	.	.
3	33	603	3	10	15	25	2	2	4	2	2	1	0	0	1	.	.	.	1	0	0	.	.	.	.	.	.	.	.	.	.	.	.	.	.	.	.	.	.	.	.	.	.	.	.	.	.	.	.
3	33	604	3	10	15	25	2	2	4	2	2	1	0	0	1	.	.	.	1	0	0	.	.	.	.	.	.	.	.	.	.	.	.	.	.	.	.	.	.	.	.	.	.	.	.	.	.	.	.
3	33	605	3	10	15	25	2	2	4	2	2	1	0	0	1	.	.	.	1	0	0	.	.	.	.	.	.	.	.	.	.	.	.	.	.	.	.	.	.	.	.	.	.	.	.	.	.	.	.
3	33	606	3	10	15	25	2	2	4	2	2	1	0	0	1	.	.	.	1	0	0	.	.	.	.	.	.	.	.	.	.	.	.	.	.	.	.	.	.	.	.	.	.	.	.	.	.	.	.
3	33	607	3	10	15	25	2	2	4	2	2	1	0	0	1	.	.	.	1	0	0	.	.	.	.	.	.	.	.	.	.	.	.	.	.	.	.	.	.	.	.	.	.	.	.	.	.	.	.
3	33	608	3	10	15	25	2	2	4	2	2	1	0	0	1	.	.	.	1	0	0	.	.	.	.	.	.	.	.	.	.	.	.	.	.	.	.	.	.	.	.	.	.	.	.	.	.	.	.
3	33	609	3	10	15	25	2	2	4	2	2	1	0	0	1	.	.	.	1	0	0	.	.	.	.	.	.	.	.	.	.	.	.	.	.	.	.	.	.	.	.	.	.	.	.	.	.	.	.
3	33	610	3	10	15	25	2	2	4	2	2	1	0	0	1	.	.	.	1	0	0	.	.	.	.	.	.	.	.	.	.	.	.	.	.	.	.	.	.	.	.	.	.	.	.	.	.	.	.
3	33	611	3	10	15	25	2	2	4	2	2	1	0	0	1	.	.	.	1	0	1	.	3	.	2	1, 8	.	1	.	.	.	.	.	1	0	1	.	2	.	.	.	.	.	.	.	1	.	.	.
3	33	612	3	10	15	25	2	2	4	2	2	1	0	0	1	.	.	.	1	0	1	.	1	.	.	3	.	.	.	.	.	1	.	.	.	.	.	.	.	.	.	.	.	.	.	.	.	.	.
3	33	613	3	10	15	25	2	2	4	2	2	1	0	0	1	.	.	.	1	0	1	.	2	.	.	7	.	.	.	.	1	.	.	.	.	.	.	.	.	.	.	.	.	.	.	.	.	.	.
3	33	614	3	10	15	25	2	2	4	2	2	1	0	0	1	.	.	.	1	0	1	.	2	.	.	9	.	.	.	.	1	.	.	.	.	.	.	.	.	.	.	.	.	.	.	.	.	.	.
3	33	615	3	10	15	25	2	2	4	2	2	1	0	0	1	.	.	.	1	0	1	.	1	.	.	10	.	.	.	.	1	.	.	.	.	.	.	.	.	.	.	.	.	.	.	.	.	.	.
14	34	616	3	2	5	7	2	2	4	2	2	0	1	0	1	.	.	.	1	1	1	.	2	.	2	1, 2	.	.	.	1	1	.	.	1	1	1	.	2	.	.	.	.	.	.	.	.	1	.	.
14	34	617	3	2	5	7	2	2	4	2	2	0	1	0	1	.	.	.	1	1	1	.	4	.	2	4,5	.	.	.	.	.	.	1	1	1	1	.	2	.	.	.	.	.	.	.	1	.	.	.
14	34	618	3	2	5	7	2	2	4	2	2	0	1	0	1	.	.	.	1	0	1	.	4	.	.	6	.	.	.	.	1	.	.	.	.	.	.	.	.	.	.	.	.	.	.	.	.	.	.
14	34	619	3	2	5	7	2	2	4	2	2	0	1	0	1	.	.	.	1	0	1	.	2	.	.	7	.	.	.	.	.	1	.	.	.	.	.	.	.	.	.	.	.	.	.	.	.	.	.
14	34	620	3	2	5	7	2	2	4	2	2	0	1	0	1	.	.	.	1	0	1	.	1	.	.	3	.	.	.	1	.	1	.	.	.	.	.	.	.	.	.	.	.	.	.	.	.	.	.
14	34	621	3	2	5	7	2	2	4	2	2	0	1	0	1	.	.	.	1	0	1	.	2	.	.	8	.	.	.	.	.	.	1	.	.	.	.	.	.	.	.	.	.	.	.	.	.	.	.
14	34	622	3	2	5	7	2	2	4	2	2	0	1	0	1	.	.	.	1	0	1	.	2	.	.	9	.	.	.	.	.	.	1	.	.	.	.	.	.	.	.	.	.	.	.	.	.	.	.
16	35	623	3	8	23	31	1	3	4	1	3	0	1	0	0	.	.	.	1	1	1	.	0	.	.	1	.	.	.	.	.	.	1	.	.	.	.	.	.	.	.	.	.	.	.	.	.	.	.
16	35	624	3	8	23	31	1	3	4	1	3	0	1	0	0	.	.	.	1	1	1	.	2	.	.	2	.	1	.	1	.	.	.	.	.	.	.	.	.	.	.	.	.	.	.	.	.	.	.
16	35	625	3	8	23	31	1	3	4	1	3	0	1	0	0	.	.	.	1	1	1	.	0	.	.	5	.	.	.	.	.	.	1	.	.	.	.	.	.	.	.	.	.	.	.	.	.	.	.
16	35	626	3	8	23	31	1	3	4	1	3	0	1	0	0	.	.	.	1	1	1	.	0	.	.	7	.	.	.	.	1	.	.	.	.	.	.	.	.	.	.	.	.	.	.	.	.	.	.
16	35	627	3	8	23	31	1	3	4	1	3	0	1	0	0	.	.	.	1	1	0	.	.	.	.	.	.	.	.	.	.	.	.	.	.	.	.	.	.	.	.	.	.	.	.	.	.	.	.
16	35	628	3	8	23	31	1	3	4	1	3	0	1	0	0	.	.	.	1	1	0	.	.	.	.	.	.	.	.	.	.	.	.	.	.	.	.	.	.	.	.	.	.	.	.	.	.	.	.
16	35	629	3	8	23	31	1	3	4	1	3	0	1	0	0	.	.	.	1	1	0	.	.	.	.	.	.	.	.	.	.	.	.	.	.	.	.	.	.	.	.	.	.	.	.	.	.	.	.
16	35	630	3	8	23	31	1	3	4	1	3	0	1	0	0	.	.	.	1	1	0	.	.	.	.	.	.	.	.	.	.	.	.	.	.	.	.	.	.	.	.	.	.	.	.	.	.	.	.
16	35	631	3	8	23	31	1	3	4	1	3	0	1	0	0	.	.	.	1	0	0	.	.	.	.	.	.	.	.	.	.	.	.	.	.	.	.	.	.	.	.	.	.	.	.	.	.	.	.
16	35	632	3	8	23	31	1	3	4	1	3	0	1	0	0	.	.	.	1	0	0	.	.	.	.	.	.	.	.	.	.	.	.	.	.	.	.	.	.	.	.	.	.	.	.	.	.	.	.
16	35	633	3	8	23	31	1	3	4	1	3	0	1	0	0	.	.	.	1	0	0	.	.	.	.	.	.	.	.	.	.	.	.	.	.	.	.	.	.	.	.	.	.	.	.	.	.	.	.
16	35	634	3	8	23	31	1	3	4	1	3	0	1	0	0	.	.	.	1	0	0	.	.	.	.	.	.	.	.	.	.	.	.	.	.	.	.	.	.	.	.	.	.	.	.	.	.	.	.
16	35	635	3	8	23	31	1	3	4	1	3	0	1	0	0	.	.	.	1	0	0	.	.	.	.	.	.	.	.	.	.	.	.	.	.	.	.	.	.	.	.	.	.	.	.	.	.	.	.
16	35	636	3	8	23	31	1	3	4	1	3	0	1	0	0	.	.	.	1	0	0	.	.	.	.	.	.	.	.	.	.	.	.	.	.	.	.	.	.	.	.	.	.	.	.	.	.	.	.
16	35	637	3	8	23	31	1	3	4	1	3	0	1	0	0	.	.	.	1	0	0	.	.	.	.	.	.	.	.	.	.	.	.	.	.	.	.	.	.	.	.	.	.	.	.	.	.	.	.
16	35	638	3	8	23	31	1	3	4	1	3	0	1	0	0	.	.	.	1	0	0	.	.	.	.	.	.	.	.	.	.	.	.	.	.	.	.	.	.	.	.	.	.	.	.	.	.	.	.
16	35	639	3	8	23	31	1	3	4	1	3	0	1	0	0	.	.	.	1	0	0	.	.	.	.	.	.	.	.	.	.	.	.	.	.	.	.	.	.	.	.	.	.	.	.	.	.	.	.
16	35	640	3	8	23	31	1	3	4	1	3	0	1	0	0	.	.	.	1	0	0	.	.	.	.	.	.	.	.	.	.	.	.	.	.	.	.	.	.	.	.	.	.	.	.	.	.	.	.
16	35	641	3	8	23	31	1	3	4	1	3	0	1	0	0	.	.	.	1	0	0	.	.	.	.	.	.	.	.	.	.	.	.	.	.	.	.	.	.	.	.	.	.	.	.	.	.	.	.
16	35	642	3	8	23	31	1	3	4	1	3	0	1	0	0	.	.	.	1	0	0	.	.	.	.	.	.	.	.	.	.	.	.	.	.	.	.	.	.	.	.	.	.	.	.	.	.	.	.
16	35	643	3	8	23	31	1	3	4	1	3	0	1	0	0	.	.	.	1	0	0	.	.	.	.	.	.	.	.	.	.	.	.	.	.	.	.	.	.	.	.	.	.	.	.	.	.	.	.
16	35	644	3	8	23	31	1	3	4	1	3	0	1	0	0	.	.	.	1	0	0	.	.	.	.	.	.	.	.	.	.	.	.	.	.	.	.	.	.	.	.	.	.	.	.	.	.	.	.
16	35	645	3	8	23	31	1	3	4	1	3	0	1	0	0	.	.	.	1	0	0	.	.	.	.	.	.	.	.	.	.	.	.	.	.	.	.	.	.	.	.	.	.	.	.	.	.	.	.
16	35	646	3	8	23	31	1	3	4	1	3	0	1	0	0	.	.	.	1	0	0	.	.	.	.	.	.	.	.	.	.	.	.	.	.	.	.	.	.	.	.	.	.	.	.	.	.	.	.
16	35	647	3	8	23	31	1	3	4	1	3	0	1	0	0	.	.	.	1	0	0	.	.	.	.	.	.	.	.	.	.	.	.	.	.	.	.	.	.	.	.	.	.	.	.	.	.	.	.
16	35	648	3	8	23	31	1	3	4	1	3	0	1	0	0	.	.	.	1	0	0	.	.	.	.	.	.	.	.	.	.	.	.	.	.	.	.	.	.	.	.	.	.	.	.	.	.	.	.
16	35	649	3	8	23	31	1	3	4	1	3	0	1	0	0	.	.	.	1	0	0	.	.	.	.	.	.	.	.	.	.	.	.	.	.	.	.	.	.	.	.	.	.	.	.	.	.	.	.
16	35	650	3	8	23	31	1	3	4	1	3	0	1	0	0	.	.	.	1	0	1	.	0	.	.	3	1	1	.	.	1	.	.	.	.	.	.	.	.	.	.	.	.	.	.	.	.	.	.
16	35	651	3	8	23	31	1	3	4	1	3	0	1	0	0	.	.	.	1	0	1	.	0	.	.	4	.	.	.	.	.	1	.	.	.	.	.	.	.	.	.	.	.	.	.	.	.	.	.
16	35	652	3	8	23	31	1	3	4	1	3	0	1	0	0	.	.	.	1	0	1	.	0	.	.	6	.	.	.	.	.	.	1	.	.	.	.	.	.	.	.	.	.	.	.	.	.	.	.
16	35	653	3	8	23	31	1	3	4	1	3	0	1	0	0	.	.	.	1	0	1	.	0	.	.	8	.	.	.	.	.	.	1	.	.	.	.	.	.	.	.	.	.	.	.	.	.	.	.
16	36	654	3	4	8	12	2	4	6	2	4	0	0	1	0	0	1	.	1	1	1	.	1	.	.	1	.	1	.	.	.	.	.	.	.	.	.	.	.	.	.	.	.	.	.	.	.	.	.
16	36	655	3	4	8	12	2	4	6	2	4	0	0	1	0	0	1	.	1	1	1	.	5	.	.	3	.	.	.	.	.	.	1	.	.	.	.	.	.	.	.	.	.	.	.	.	.	.	.
16	36	656	3	4	8	12	2	4	6	2	4	0	0	1	0	0	1	.	1	1	0	.	.	.	.	.	.	.	.	.	.	.	.	.	.	.	.	.	.	.	.	.	.	.	.	.	.	.	.
16	36	657	3	4	8	12	2	4	6	2	4	0	0	1	0	0	1	.	1	1	0	.	.	.	.	.	.	.	.	.	.	.	.	.	.	.	.	.	.	.	.	.	.	.	.	.	.	.	.
16	36	658	3	4	8	12	2	4	6	2	4	0	0	1	0	0	1	.	1	0	1	.	2	.	.	2	.	1	.	.	.	.	.	.	.	.	.	.	.	.	.	.	.	.	.	.	.	.	.
16	36	659	3	4	8	12	2	4	6	2	4	0	0	1	0	0	1	.	1	0	0	.	.	.	.	.	.	.	.	.	.	.	.	.	.	.	.	.	.	.	.	.	.	.	.	.	.	.	.
16	36	660	3	4	8	12	2	4	6	2	4	0	0	1	0	0	1	.	1	0	0	.	.	.	.	.	.	.	.	.	.	.	.	.	.	.	.	.	.	.	.	.	.	.	.	.	.	.	.
16	36	661	3	4	8	12	2	4	6	2	4	0	0	1	0	0	1	.	1	0	0	.	.	.	.	.	.	.	.	.	.	.	.	.	.	.	.	.	.	.	.	.	.	.	.	.	.	.	.
16	36	662	3	4	8	12	2	4	6	2	4	0	0	1	0	0	1	.	1	0	0	.	.	.	.	.	.	.	.	.	.	.	.	.	.	.	.	.	.	.	.	.	.	.	.	.	.	.	.
16	36	663	3	4	8	12	2	4	6	2	4	0	0	1	0	0	1	.	1	0	0	.	.	.	.	.	.	.	.	.	.	.	.	.	.	.	.	.	.	.	.	.	.	.	.	.	.	.	.
16	36	664	3	4	8	12	2	4	6	2	4	0	0	1	0	0	1	.	1	0	0	.	.	.	.	.	.	.	.	.	.	.	.	.	.	.	.	.	.	.	.	.	.	.	.	.	.	.	.
16	36	665	3	4	8	12	2	4	6	2	4	0	0	1	0	0	1	.	1	0	0	.	.	.	.	.	.	.	.	.	.	.	.	.	.	.	.	.	.	.	.	.	.	.	.	.	.	.	.
[truncated: 16 more columns]

## Sheet: Variables
SectionSponsor	Section code--defines which AAA section sponsored event. Twenty total sampled.
RoundID	Unique ID for each round
AudID	Unique ID for each audience member
Coder	Unique ID for each of 3 coders
MenPres	Number of men present in audience
WomPres	Number of women present in audience
TotPres	Total present in audience
MenSpkrs	Number of male speakers in the session
WomSpkrs	Number of female speakers in the session
NumSpkrsInRnd	Number of individuals taking questions (1 for questions after single talk)
NumMSpkrsRnd	Number of male speakers taking questions
NumFSpkrsRnd	Number of female speakers taking questions
Sp1Gen	Gender of speaker 1, 0=woman, 1=man, 2=other/unknown
Sp2Gen	Gender of speaker 2, 0=woman, 1=man, 2=other/unknown
Sp3Gen	Gender of speaker 3, 0=woman, 1=man, 2=other/unknown
Sp4Gen	Gender of speaker 4, 0=woman, 1=man, 2=other/unknown
Sp5Gen	Gender of speaker 5, 0=woman, 1=man, 2=other/unknown
Sp6Gen	Gender of speaker 6, 0=woman, 1=man, 2=other/unknown
Discnt1Gen	Gender of discussant, 0=woman, 1=man, 2=other/unknown
DurDiscuss1	1=During discussion, 0=After single talk	First speaker to whom audience member directed comment/question
Gender1	Gender of audience member, 0=woman, 1=man, 2=other/unknown	First speaker to whom audience member directed comment/question
Question1	Raised hand to ask question, 1=yes, 0=no	First speaker to whom audience member directed comment/question
NotCalled1	Audience member was called on, 1=yes, 0=no	First speaker to whom audience member directed comment/question
DirTo1_1	Speaker number to whom audience member directed question (0=to entire panel)	First speaker to whom audience member directed comment/question
DirTo2_1	Additional speaker number to whom audience member directed question if directed to more than one	First speaker to whom audience member directed comment/question
NumQuests1	Number of questions directed to this speaker(s) by this audience member	First speaker to whom audience member directed comment/question
Round1	Order(s) in which asker offered comments/questions to this speaker	First speaker to whom audience member directed comment/question
Crit1	Any of the comments/questions critical in nature	First speaker to whom audience member directed comment/question
Alt1	Any of the comments/questions offering alternative explanation	First speaker to whom audience member directed comment/question
Ref1	Any of the comments/questions offering a reference to another person's work	First speaker to whom audience member directed comment/question
Comp1	Any of the comments/questions offering a compliment	First speaker to whom audience member directed comment/question
Exp1	Any of the comments/questions requesting speaker to expound	First speaker to whom audience member directed comment/question
Clar1	Any of the comments/questions requesting speaker to clarify	First speaker to whom audience member directed comment/question
Oth1	Other	First speaker to whom audience member directed comment/question
DurDiscuss2	1=During discussion, 0=After single talk	Second speaker to whom audience member directed comment/question
Gender2	Gender of audience member, 0=woman, 1=man, 2=other/unknown	Second speaker to whom audience member directed comment/question
Question2	Raised hand to ask question, 1=yes, 0=no	Second speaker to whom audience member directed comment/question
NotCalled2	Audience member was called on, 1=yes, 0=no	Second speaker to whom audience member directed comment/question
DirTo1_2	Speaker number to whom audience member directed question (0=to entire panel)	Second speaker to whom audience member directed comment/question
DirTo2_2	Additional speaker number to whom audience member directed question if directed to more than one	Second speaker to whom audience member directed comment/question
NumQuests2	Number of questions directed to this speaker(s) by this audience member	Second speaker to whom audience member directed comment/question
Round2	Order(s) in which asker offered comments/questions to this speaker	Second speaker to whom audience member directed comment/question
Crit2	Any of the comments/questions critical in nature	Second speaker to whom audience member directed comment/question
Alt2	Any of the comments/questions offering alternative explanation	Second speaker to whom audience member directed comment/question
Ref2	Any of the comments/questions offering a reference to another person's work	Second speaker to whom audience member directed comment/question
Comp2	Any of the comments/questions offering a compliment	Second speaker to whom audience member directed comment/question
Exp2	Any of the comments/questions requesting speaker to expound	Second speaker to whom audience member directed comment/question
Clar2	Any of the comments/questions requesting speaker to clarify	Second speaker to whom audience member directed comment/question
Oth2	Other	Second speaker to whom audience member directed comment/question
DurDiscuss3	1=During discussion, 0=After single talk	Third speaker to whom audience member directed comment/question
Gender3	Gender of audience member, 0=woman, 1=man, 2=other/unknown	Third speaker to whom audience member directed comment/question
Question3	Raised hand to ask question, 1=yes, 0=no	Third speaker to whom audience member directed comment/question
NotCalled3	Audience member was called on, 1=yes, 0=no	Third speaker to whom audience member directed comment/question
DirTo1_3	Speaker number to whom audience member directed question (0=to entire panel)	Third speaker to whom audience member directed comment/question
DirTo2_3	Additional speaker number to whom audience member directed question if directed to more than one	Third speaker to whom audience member directed comment/question
NumQuests3	Number of questions directed to this speaker(s) by this audience member	Third speaker to whom audience member directed comment/question
Round3	Order(s) in which asker offered comments/questions to this speaker	Third speaker to whom audience member directed comment/question
Crit3	Any of the comments/questions critical in nature	Third speaker to whom audience member directed comment/question
Alt3	Any of the comments/questions offering alternative explanation	Third speaker to whom audience member directed comment/question
Ref3	Any of the comments/questions offering a reference to another person's work	Third speaker to whom audience member directed comment/question
Comp3	Any of the comments/questions offering a compliment	Third speaker to whom audience member directed comment/question
Exp3	Any of the comments/questions requesting speaker to expound	Third speaker to whom audience member directed comment/question
Clar3	Any of the comments/questions requesting speaker to clarify	Third speaker to whom audience member directed comment/question
Oth3	Other	Third speaker to whom audience member directed comment/question
Problem?	Problem with case (1=Yes)	Third speaker to whom audience member directed comment/question
Notes	Notes	Third speaker to whom audience member directed comment/question
